# Supplementary material for: Taxogenomic status of phylogenetically distant Frankia clusters warrants their elevation to the rank of genus: A description of Protofrankia gen. nov., Parafrankia gen. nov., and Pseudofrankia gen. nov. as three novel genera within the family Frankiaceae
Source: Front Microbiol. 2022 Nov 8;13:1041425. doi: 10.3389/fmicb.2022.1041425 (PMC9680954; doi:10.3389/fmicb.2022.1041425)
Supplement: Supplementary file 3 [file Table_1.XLSX]

## Sheet: AAI
	Pairwise Average Amino Acid Identity (AAI)
		Frankia alni ACN14a	Frankia sp. vAvcI1	Frankia torreyi CpI1	Frankia sp. ArI3	Frankia sp. QA3	Candidatus Frankia alpina AvVan	Frankia casuarinae CCl3	Frankia sp. CeD	Frankia sp. KB5	Frankiasp. BMG5.23	Frankia sp. AgB32	Frankia sp. AgPm24	Candidatus Frankia nodulisporulans AgTrS	Frankia canadensis ARgP5	Frankia coriariae BMG5.1	Frankia sp. BMG5.30	Candidatus Frankia datiscae Dg1	Candidatus Frankia californiensis Dg2	Frankia discaria BCU110501	Frankia soli Cj	Frankia colletiae Cc1.17	Frankia elaeagni BMG5.12	Frankia irregularis G2	Frankia sp. BMG5.11	Frankia sp. EUN1f	Frankia sp.EI5c	Frankia sp.R43	Frankia sp. Ea1.12	Frankia inefficax EuI1c	Frankia asymbiotica M16386.	Frankia saprophytica CN3	Frankia sp. EUN1h	Frankia sp. DC12	Frankia sp. BMG5.36
	Frankia alni ACN14a	100	99.4634	91.3225	91.4851	88.9923	88.4036	78.5563	78.3583	78.0919	78.5151	77.578	75.2705	76.9103	77.4436	68.1225	67.8405	68.2889	68.9257	70.033	70.0066	69.4446	69.5034	68.6535	69.8415	69.0772	69.607	68.7266	70.2398	66.6081	66.7994	67.0232	66.8387	67.4012	66.9367
	Frankia sp. vAvcI1	99.4634	100	91.0522	91.3186	88.9871	88.3784	78.6114	78.2125	77.9752	78.4845	77.6122	75.1816	76.876	77.4528	68.1765	67.9189	68.2398	68.8053	69.8686	69.8182	69.5537	69.7111	68.7958	69.9598	69.1277	69.7347	69.1321	70.1972	66.5628	67.0062	66.9774	66.7985	67.5009	66.9753
	Frankia torreyi CpI1	91.3225	91.0522	100	99.8947	89.9288	89.0969	78.8347	78.7505	78.2406	78.9456	77.7497	75.5798	76.7503	77.3576	68.1487	67.9709	68.6925	69.2596	70.2063	70.1544	69.5166	69.5229	68.7146	69.9363	69.2209	69.64	68.907	70.4852	66.8458	66.8364	67.3356	67.1419	67.7743	67.2558
	Frankia sp. ArI3	91.4851	91.3186	99.8947	100	90.0589	89.1645	79.1118	78.9481	78.4986	79.1616	77.9654	75.7427	76.9265	77.4886	68.3426	68.1546	68.9041	69.4374	70.3767	70.4356	69.7456	69.8435	68.9707	70.2459	69.32	69.8592	69.0388	70.6446	66.9762	67.0534	67.4559	67.3119	68.0113	67.2998
	Frankia sp. QA3	88.9923	88.9871	89.9288	90.0589	100	89.4942	79.3387	79.2292	79.0608	79.478	78.3162	75.898	77.2871	77.9368	68.6867	68.3844	68.8839	69.3324	70.479	70.4012	69.8644	69.9538	69.233	70.2563	69.5138	69.9961	69.2609	70.647	66.9944	67.009	67.3391	67.1875	67.9026	67.2003
	Candidatus Frankia alpina AvVan	88.4036	88.3784	89.0969	89.1645	89.4942	100	80.0147	79.7407	79.5145	79.9645	79.1242	77.3355	78.2361	79.3027	68.8224	68.5853	69.1791	69.4076	71.3531	71.414	71.0218	70.9969	70.7678	71.365	70.6524	71.1158	70.4323	71.6046	67.8353	68.1304	68.2617	68.1846	68.3778	68.3157
	Frankia casuarinae CCl3	78.5563	78.6114	78.8347	79.1118	79.3387	80.0147	100	99.0333	98.2313	99.1807	76.2043	74.7876	75.8339	76.4548	70.0682	69.7549	69.8188	70.8592	71.8022	71.8494	71.73	71.909	71.5245	72.1029	71.5355	71.9586	71.6768	72.2712	68.2088	68.7122	68.8049	68.6476	68.6725	68.8826
	Frankia sp. CeD	78.3583	78.2125	78.7505	78.9481	79.2292	79.7407	99.0333	100	98.5184	98.9993	75.9729	74.546	75.5153	76.4421	69.7875	69.5173	69.5753	70.7361	71.7065	71.741	71.4451	71.6768	71.1919	71.5783	71.2934	71.563	71.2335	72.0228	68.141	68.4033	68.7323	68.5652	68.7307	68.8268
	Frankia sp. KB5	78.0919	77.9752	78.2406	78.4986	79.0608	79.5145	98.2313	98.5184	100	98.4931	75.7518	74.441	75.2799	76.0293	69.8144	69.4879	69.651	70.4389	71.4969	71.8919	71.2245	71.4956	71.2656	71.6729	70.9436	71.6399	71.449	72.0116	68.1106	68.223	68.5745	68.4405	68.4171	68.6839
	Frankiasp. BMG5.23	78.5151	78.4845	78.9456	79.1616	79.478	79.9645	99.1807	98.9993	98.4931	100	76.1022	74.8522	75.71	76.6843	69.9129	69.6793	69.8622	71.1426	71.7391	71.8316	71.5997	71.726	71.3163	71.7035	71.607	71.8443	71.5617	72.2642	68.3638	68.6627	68.8233	68.7142	68.7866	68.8856
	Frankia sp. AgB32	77.578	77.6122	77.7497	77.9654	78.3162	79.1242	76.2043	75.9729	75.7518	76.1022	100	76.8087	77.5838	77.7702	68.0834	67.7434	68.1209	68.033	70.0191	70.1702	69.6532	69.7606	69.3627	70.023	69.276	69.8337	69.3326	70.4218	67.7805	67.9896	68.0767	67.8408	67.8527	67.6938
	Frankia sp. AgPm24	75.2705	75.1816	75.5798	75.7427	75.898	77.3355	74.7876	74.546	74.441	74.8522	76.8087	100	96.7488	76.3932	67.6017	67.2747	67.655	67.6265	69.2897	69.3763	69.0894	69.1652	68.6165	69.3765	68.9409	69.3231	68.5875	69.7555	66.8741	66.6584	66.9307	66.7732	67.1432	66.9825
	Candidatus Frankia nodulisporulans AgTrS	76.9103	76.876	76.7503	76.9265	77.2871	78.2361	75.8339	75.5153	75.2799	75.71	77.5838	96.7488	100	77.6233	68.1368	67.8595	68.2936	68.3614	70.3006	70.4406	70.112	70.1226	69.6343	70.1988	69.7261	70.1109	69.6032	70.4885	67.8262	67.6242	67.7122	67.5638	67.9406	67.9046
	Frankia canadensis ARgP5	77.4436	77.4528	77.3576	77.4886	77.9368	79.3027	76.4548	76.4421	76.0293	76.6843	77.7702	76.3932	77.6233	100	67.773	67.4892	68.1053	68.6026	69.6436	69.5752	69.1744	69.4315	69.0122	69.3693	68.9334	69.3382	68.6018	69.7446	66.7878	66.9962	67.7685	67.5675	67.6202	67.7032
	Frankia coriariae BMG5.1	68.1225	68.1765	68.1487	68.3426	68.6867	68.8224	70.0682	69.7875	69.8144	69.9129	68.0834	67.6017	68.1368	67.773	100	99.4688	95.5904	84.9876	68.2198	68.4515	68.2254	68.443	67.6545	68.3353	67.8009	68.1063	67.9084	68.6083	66.8955	66.665	66.9944	66.8356	67.1855	67.0349
	Frankia sp. BMG5.30	67.8405	67.9189	67.9709	68.1546	68.3844	68.5853	69.7549	69.5173	69.4879	69.6793	67.7434	67.2747	67.8595	67.4892	99.4688	100	95.5897	84.7516	67.8774	68.0323	67.9197	68.1655	67.3651	67.904	67.4344	67.7175	67.6421	68.2566	66.5528	66.3473	66.7257	66.6076	66.8684	66.7401
	Candidatus Frankia datiscae Dg1	68.2889	68.2398	68.6925	68.9041	68.8839	69.1791	69.8188	69.5753	69.651	69.8622	68.1209	67.655	68.2936	68.1053	95.5904	95.5897	100	85.281	68.5592	68.671	68.0598	68.3266	67.9536	68.3294	67.9625	68.0891	67.7134	68.6377	66.9385	66.8989	67.1018	66.9852	67.1578	67.0628
	Candidatus Frankia californiensis Dg2	68.9257	68.8053	69.2596	69.4374	69.3324	69.4076	70.8592	70.7361	70.4389	71.1426	68.033	67.6265	68.3614	68.6026	84.9876	84.7516	85.281	100	68.8446	69.3895	68.3055	68.5972	68.2611	69.2545	68.2735	68.6067	68.0949	69.333	67.0286	67.1178	67.7265	67.6104	67.7609	67.6684
	Frankia discaria BCU110501	70.033	69.8686	70.2063	70.3767	70.479	71.3531	71.8022	71.7065	71.4969	71.7391	70.0191	69.2897	70.3006	69.6436	68.2198	67.8774	68.5592	68.8446	100	89.7869	78.6831	78.9221	77.1869	90.1607	77.7088	78.6992	77.0776	90.4417	68.0889	68.1002	68.9927	68.8253	67.9642	68.5636
	Frankia soli Cj	70.0066	69.8182	70.1544	70.4356	70.4012	71.414	71.8494	71.741	71.8919	71.8316	70.1702	69.3763	70.4406	69.5752	68.4515	68.0323	68.671	69.3895	89.7869	100	78.9703	78.8483	77.1701	97.2948	77.4675	78.593	76.9903	97.5302	67.9526	67.984	68.8513	68.669	68.0765	68.6642
	Frankia colletiae Cc1.17	69.4446	69.5537	69.5166	69.7456	69.8644	71.0218	71.73	71.4451	71.2245	71.5997	69.6532	69.0894	70.112	69.1744	68.2254	67.9197	68.0598	68.3055	78.6831	78.9703	100	93.204	78.8147	78.9055	79.6655	80.634	79.2743	79.4554	67.9917	68.2891	69.037	68.8799	67.9982	68.5706
	Frankia elaeagni BMG5.12	69.5034	69.7111	69.5229	69.8435	69.9538	70.9969	71.909	71.6768	71.4956	71.726	69.7606	69.1652	70.1226	69.4315	68.443	68.1655	68.3266	68.5972	78.9221	78.8483	93.204	100	79.4593	79.0679	79.7134	80.7029	79.5313	79.3695	67.9742	67.9774	68.6434	68.4549	68.1689	68.2529
	Frankia irregularis G2	68.6535	68.7958	68.7146	68.9707	69.233	70.7678	71.5245	71.1919	71.2656	71.3163	69.3627	68.6165	69.6343	69.0122	67.6545	67.3651	67.9536	68.2611	77.1869	77.1701	78.8147	79.4593	100	76.9496	94.3813	80.4073	95.9219	77.4476	68.2644	68.2095	68.5691	68.446	68.0207	68.4757
	Frankia sp. BMG5.11	69.8415	69.9598	69.9363	70.2459	70.2563	71.365	72.1029	71.5783	71.6729	71.7035	70.023	69.3765	70.1988	69.3693	68.3353	67.904	68.3294	69.2545	90.1607	97.2948	78.9055	79.0679	76.9496	100	77.3972	78.5266	76.9142	99.4446	67.5135	67.6778	68.5831	68.3715	67.9185	68.6038
	Frankia sp. EUN1f	69.0772	69.1277	69.2209	69.32	69.5138	70.6524	71.5355	71.2934	70.9436	71.607	69.276	68.9409	69.7261	68.9334	67.8009	67.4344	67.9625	68.2735	77.7088	77.4675	79.6655	79.7134	94.3813	77.3972	100	80.9529	94.2133	77.9029	68.5536	68.4072	68.8337	68.7057	67.8502	68.3404
	Frankia sp.EI5c	69.607	69.7347	69.64	69.8592	69.9961	71.1158	71.9586	71.563	71.6399	71.8443	69.8337	69.3231	70.1109	69.3382	68.1063	67.7175	68.0891	68.6067	78.6992	78.593	80.634	80.7029	80.4073	78.5266	80.9529	100	80.5858	78.9917	68.0798	68.5033	68.9552	68.7487	68.0833	68.3368
	Frankia sp.R43	68.7266	69.1321	68.907	69.0388	69.2609	70.4323	71.6768	71.2335	71.449	71.5617	69.3326	68.5875	69.6032	68.6018	67.9084	67.6421	67.7134	68.0949	77.0776	76.9903	79.2743	79.5313	95.9219	76.9142	94.2133	80.5858	100	77.4308	68.3554	68.4242	68.7263	68.5975	67.9744	68.3822
	Frankia sp. Ea1.12	70.2398	70.1972	70.4852	70.6446	70.647	71.6046	72.2712	72.0228	72.0116	72.2642	70.4218	69.7555	70.4885	69.7446	68.6083	68.2566	68.6377	69.333	90.4417	97.5302	79.4554	79.3695	77.4476	99.4446	77.9029	78.9917	77.4308	100	68.0706	68.0385	69.0589	68.8757	68.2172	69.136
	Frankia inefficax EuI1c	66.6081	66.5628	66.8458	66.9762	66.9944	67.8353	68.2088	68.141	68.1106	68.3638	67.7805	66.8741	67.8262	66.7878	66.8955	66.5528	66.9385	67.0286	68.0889	67.9526	67.9917	67.9742	68.2644	67.5135	68.5536	68.0798	68.3554	68.0706	100	77.0313	77.7306	77.5767	88.9734	77.3299
	Frankia asymbiotica M16386.	66.7994	67.0062	66.8364	67.0534	67.009	68.1304	68.7122	68.4033	68.223	68.6627	67.9896	66.6584	67.6242	66.9962	66.665	66.3473	66.8989	67.1178	68.1002	67.984	68.2891	67.9774	68.2095	67.6778	68.4072	68.5033	68.4242	68.0385	77.0313	100	86.6548	86.582	76.8579	88.8763
	Frankia saprophytica CN3	67.0232	66.9774	67.3356	67.4559	67.3391	68.2617	68.8049	68.7323	68.5745	68.8233	68.0767	66.9307	67.7122	67.7685	66.9944	66.7257	67.1018	67.7265	68.9927	68.8513	69.037	68.6434	68.5691	68.5831	68.8337	68.9552	68.7263	69.0589	77.7306	86.6548	100	99.8239	77.7045	87.5019
	Frankia sp. EUN1h	66.8387	66.7985	67.1419	67.3119	67.1875	68.1846	68.6476	68.5652	68.4405	68.7142	67.8408	66.7732	67.5638	67.5675	66.8356	66.6076	66.9852	67.6104	68.8253	68.669	68.8799	68.4549	68.446	68.3715	68.7057	68.7487	68.5975	68.8757	77.5767	86.582	99.8239	100	77.4991	87.3933
	Frankia sp. DC12	67.4012	67.5009	67.7743	68.0113	67.9026	68.3778	68.6725	68.7307	68.4171	68.7866	67.8527	67.1432	67.9406	67.6202	67.1855	66.8684	67.1578	67.7609	67.9642	68.0765	67.9982	68.1689	68.0207	67.9185	67.8502	68.0833	67.9744	68.2172	88.9734	76.8579	77.7045	77.4991	100	77.3452
	Frankia sp. BMG5.36	66.9367	66.9753	67.2558	67.2998	67.2003	68.3157	68.8826	68.8268	68.6839	68.8856	67.6938	66.9825	67.9046	67.7032	67.0349	66.7401	67.0628	67.6684	68.5636	68.6642	68.5706	68.2529	68.4757	68.6038	68.3404	68.3368	68.3822	69.136	77.3299	88.8763	87.5019	87.3933	77.3452	100

## Sheet: POCP
	Pairwise Percentage of Conserved Proteins (POCP)
		Frankia alni ACN14a	Frankia sp. AvcI1	Frankia torreyi CpI1	Frankia sp. ArI3	Frankia sp. QA3	Candidatus Frankia alpina AvVan	Frankia casuarinae CCl3	Frankia sp. CeD	Frankia sp. KB5	Frankia sp. BMG5.23	Frankia sp. AgB32	Frankia sp. AgPm24	Candidatus Frankia nodulisporulans UmASt1	Frankia candensis ARgP5	Frankia coriariae BMG5.1	Frankia sp. BMG5.30	Candidatus Frankia datiscae Dg1	Candidatus Frankia californiensis Dg2Dg2	Frankia discariae BCU110501	Frankia soli Cj	Frankia colletiae Cc1.17	Frankia elaeagni BMG5.12	Frankiairregularis G2	Frankia sp. BMG5.11	Frankia sp. EUN1f	Frankia sp. EI5c	Frankia sp. R43	Frankia sp. Ea1.12	Frankia inefficax	Frankia asymbiotica M16386	Frankia saprophytica CN3	Frankia sp. EUN1h	Frankia sp. DC12	Frankia sp. BMG5.36
	Frankia alni ACN14a	100	93.9136	80.7026	80.3898	77.2995	60.6354	58.7942	59.5441	57.3745	58.722	66.2036	65.8326	60.9907	66.7754	50.769	51.8101	50.7768	39.012	60.7795	57.9189	58.6199	58.4725	58.2048	52.2478	56.8648	61.2352	56.3817	59.9689	56.796	55.2173	55.2574	55.5265	53.1963	51.6302
	Frankia sp. AvcI1	93.9136	100	78.5948	77.7287	74.7081	58.7525	58.1263	57.4435	57.4181	57.0558	64.2786	64.495	59.1538	65.2117	50.1659	51.3774	48.9276	37.8829	59.2801	56.5669	58.2491	58.3709	57.8423	51.684	55.6735	59.8488	57.397	57.6113	55.2189	55.0095	53.554	53.8298	51.8138	50.8208
	Frankia torreyi CpI1	80.7026	78.5948	100	95.0671	75.4887	61.5832	59.1056	59.3715	58.0551	59.0475	65.6731	65.7619	60.4577	66.76	51.1684	52.2125	52.2843	39.7028	60.1325	58.6021	58.5828	58.5407	58.221	52.8832	56.6199	59.9132	56.4453	60.2679	55.5095	54.8879	54.3138	54.5775	53.2249	51.5334
	Frankia sp. ArI3	80.3898	77.7287	95.0671	100	75.2766	61.1487	58.0969	59.0947	57.0292	58.7251	65.3112	65.1736	59.8258	66.2407	50.369	51.3764	53.0165	39.4457	59.5936	57.9792	58.361	58.3147	57.4426	52.5017	56.3596	59.5222	55.4109	59.8636	55.1361	54.3044	54.1498	54.2804	52.5645	51.2631
	Frankia sp. QA3	77.2995	74.7081	75.4887	75.2766	100	58.8556	57.31	58.1265	55.4736	57.4157	63.8884	63.2247	58.7204	64.4019	50.1078	51.2821	51.2516	39.0523	59.1739	58.1032	58.5564	57.5442	57.3162	52.1077	56.6929	59.1432	54.7029	59.435	54.497	53.3229	53.8895	54.0395	50.9791	50.8807
	Candidatus Frankia alpina AvVan	60.6354	58.7525	61.5832	61.1487	58.8556	100	52.3845	53.9023	51.722	53.244	55.4452	54.402	58.7966	54.3258	44.3492	45.5777	48.6102	34.5288	49.4825	48.3957	48.1636	49.4871	46.8921	42.1121	46.0022	51.0974	44.3128	49.075	45.7636	43.5756	43.0978	43.1848	45.9687	41.0874
	Frankia casuarinae CCl3	58.7942	58.1263	59.1056	58.0969	57.31	52.3845	100	91.1417	86.281	91.2661	58.2787	57.9475	55.7805	56.4612	52.381	53.6248	52.4228	42.1714	53.8893	53.2329	52.9832	56.5345	50.9666	47.5703	49.1088	55.09	51.0476	53.8588	46.5448	47.2282	44.7527	44.9227	52.2937	44.8465
	Frankia sp. CeD	59.5441	57.4435	59.3715	59.0947	58.1265	53.9023	91.1417	100	85.7051	92.3613	59.0335	58.8061	57.3592	56.2517	52.0307	53.3147	53.9395	42.0105	53.9817	53.3879	52.2584	55.8363	50.1402	46.3189	48.8609	55.0373	48.975	54.1995	46.7314	46.294	44.7966	45.0685	51.8789	44.3109
	Frankia sp. KB5	57.3745	57.4181	58.0551	57.0292	55.4736	51.722	86.281	85.7051	99.9593	85.5993	56.0228	56.9241	54.5672	55.039	50.5166	51.6611	50.2605	41.6759	52.4807	52.1008	51.5007	54.8667	50.2685	46.432	47.7156	53.6216	50.1715	51.5123	45.4184	45.3652	43.8129	44.0347	50.6417	43.3698
	Frankia sp. BMG5.23	58.722	57.0558	59.0475	58.7251	57.4157	53.244	91.2661	92.3613	85.5993	99.9785	58.5097	58.1892	56.474	56.8166	51.3426	52.5871	53.6987	42.3591	53.8257	53.2251	52.1384	55.6532	50.3909	46.6887	48.9379	54.7633	49.4794	53.2541	46.6012	46.317	44.7113	44.953	51.8526	44.8593
	Frankia sp. AgB32	66.2036	64.2786	65.6731	65.3112	63.8884	55.4452	58.2787	59.0335	56.0228	58.5097	99.9821	69.1811	64.1909	66.2288	48.4927	49.3303	50.5155	37.4739	58.7673	56.8341	57.5412	57.5028	57.1247	50.0711	57.1651	58.8251	55.3341	57.9674	55.9354	53.9376	52.752	53.0618	52.8216	51.1938
	Frankia sp. AgPm24	65.8326	64.495	65.7619	65.1736	63.2247	54.402	57.9475	58.8061	56.9241	58.1892	69.1811	100	73.6412	64.7474	50.0188	51.0933	51.3428	38.1601	60.1561	58.4927	59.8254	58.7212	57.7639	51.4878	56.5057	60.4294	56.0653	59.2113	55.0903	54.1896	53.6462	53.9452	52.7489	50.7767
	Candidatus Frankia nodulisporulans UmASt1	60.9907	59.1538	60.4577	59.8258	58.7204	58.7966	55.7805	57.3592	54.5672	56.474	64.1909	73.6412	99.9766	57.8664	46.3348	47.4136	48.9338	35.3751	54.7488	53.0598	53.2284	54.2882	52.0918	45.6523	51.0874	57.072	49.6438	54.4156	50.5906	48.9891	48.498	48.7395	50.4186	45.0532
	Frankia candensis ARgP5	66.7754	65.2117	66.76	66.2407	64.4019	54.3258	56.4612	56.2517	55.039	56.8166	66.2288	64.7474	57.8664	100	49.5152	50.4546	50.2278	38.3654	57.9884	56.5098	56.6936	56.7062	57.0517	51.1194	55.5925	57.3396	54.8005	58.3277	53.7358	54.484	53.5702	53.6682	52.1842	51.8948
	Frankia coriariae BMG5.1	50.769	50.1659	51.1684	50.369	50.1078	44.3492	52.381	52.0307	50.5166	51.3426	48.4927	50.0188	46.3348	49.5152	99.981	95.9234	76.9502	51.6279	49.5793	47.9284	49.3718	49.4299	48.1655	42.8873	47.0334	50.2535	46.673	48.6587	45.0794	44.4779	43.2434	43.4027	46.3585	42.2118
	Frankia sp. BMG5.30	51.8101	51.3774	52.2125	51.3764	51.2821	45.5777	53.6248	53.3147	51.6611	52.5871	49.3303	51.0933	47.4136	50.4546	95.9234	99.9797	78.908	52.6826	50.709	48.7707	50.5434	50.5956	48.829	43.6382	47.7303	51.5005	47.6658	49.5947	45.9088	45.2803	43.9845	44.1077	47.3251	42.7616
	Candidatus Frankia datiscae Dg1	50.7768	48.9276	52.2843	53.0165	51.2516	48.6102	52.4228	53.9395	50.2605	53.6987	50.5155	51.3428	48.9338	50.2278	76.9502	78.908	100	54.5635	49.1299	48.4578	49.0159	50.346	48.0942	42.5189	46.8408	50.1735	45.5635	49.6863	44.6968	44.335	43.4398	43.3185	48.8848	42.8602
	Candidatus Frankia californiensis Dg2Dg2	39.012	37.8829	39.7028	39.4457	39.0523	34.5288	42.1714	42.0105	41.6759	42.3591	37.4739	38.1601	35.3751	38.3654	51.6279	52.6826	54.5635	100	37.6865	37.8007	37.0754	37.416	36.7619	33.5846	36.3018	38.0034	35.9306	38.1797	33.8312	34.3017	33.168	32.9501	36.5578	33.6365
	Frankia discariae BCU110501	60.7795	59.2801	60.1325	59.5936	59.1739	49.4825	53.8893	53.9817	52.4807	53.8257	58.7673	60.1561	54.7488	57.9884	49.5793	50.709	49.1299	37.6865	100	76.1286	72.4192	70.6991	68.7218	66.703	66.8293	70.2144	66.5984	75.8993	59.2112	58.1554	59.15	59.2741	53.428	56.4307
	Frankia soli Cj	57.9189	56.5669	58.6021	57.9792	58.1032	48.3957	53.2329	53.3879	52.1008	53.2251	56.8341	58.4927	53.0598	56.5098	47.9284	48.7707	48.4578	37.8007	76.1286	100	72.1503	70.911	66.7933	72.5522	65.7785	67.2237	65.7993	83.2704	57.3742	56.8267	58.5077	58.8563	53.6513	57.5005
	Frankia colletiae Cc1.17	58.6199	58.2491	58.5828	58.361	58.5564	48.1636	52.9832	52.2584	51.5007	52.1384	57.5412	59.8254	53.2284	56.6936	49.3718	50.5434	49.0159	37.0754	72.4192	72.1503	100	80.1538	71.8268	64.2861	70.212	72.5506	70.7212	73.1285	59.4359	59.3084	60.0106	60.2194	53.4655	57.103
	Frankia elaeagni BMG5.12	58.4725	58.3709	58.5407	58.3147	57.5442	49.4871	56.5345	55.8363	54.8667	55.6532	57.5028	58.7212	54.2882	56.7062	49.4299	50.5956	50.346	37.416	70.6991	70.911	80.1538	100	70.0784	63.2849	67.252	72.3598	68.5935	72.3094	57.4498	57.9783	57.0702	57.2461	54.5577	55.7767
	Frankiairregularis G2	58.2048	57.8423	58.221	57.4426	57.3162	46.8921	50.9666	50.1402	50.2685	50.3909	57.1247	57.7639	52.0918	57.0517	48.1655	48.829	48.0942	36.7619	68.7218	66.7933	71.8268	70.0784	100	60.5806	80.1136	72.0097	85.811	67.1985	61.3899	60.4699	60.7443	60.8704	54.0295	58.28
	Frankia sp. BMG5.11	52.2478	51.684	52.8832	52.5017	52.1077	42.1121	47.5703	46.3189	46.432	46.6887	50.0711	51.4878	45.6523	51.1194	42.8873	43.6382	42.5189	33.5846	66.703	72.5522	64.2861	63.2849	60.5806	100	58.3436	59.6991	60.5134	79.4315	52.0068	52.7896	54.233	54.311	47.8622	53.5627
	Frankia sp. EUN1f	56.8648	55.6735	56.6199	56.3596	56.6929	46.0022	49.1088	48.8609	47.7156	48.9379	57.1651	56.5057	51.0874	55.5925	47.0334	47.7303	46.8408	36.3018	66.8293	65.7785	70.212	67.252	80.1136	58.3436	100	69.7288	76.4408	65.9276	59.6218	58.3819	59.4952	59.5492	52.936	57.2418
	Frankia sp. EI5c	61.2352	59.8488	59.9132	59.5222	59.1432	51.0974	55.09	55.0373	53.6216	54.7633	58.8251	60.4294	57.072	57.3396	50.2535	51.5005	50.1735	38.0034	70.2144	67.2237	72.5506	72.3598	72.0097	59.6991	69.7288	99.9815	69.2972	69.1904	59.7356	58.3219	58.0192	58.2494	55.7696	53.9736
	Frankia sp. R43	56.3817	57.397	56.4453	55.4109	54.7029	44.3128	51.0476	48.975	50.1715	49.4794	55.3341	56.0653	49.6438	54.8005	46.673	47.6658	45.5635	35.9306	66.5984	65.7993	70.7212	68.5935	85.811	60.5134	76.4408	69.2972	100	65.1975	59.9502	59.1827	59.568	59.6447	52.8641	57.4073
	Frankia sp. Ea1.12	59.9689	57.6113	60.2679	59.8636	59.435	49.075	53.8588	54.1995	51.5123	53.2541	57.9674	59.2113	54.4156	58.3277	48.6587	49.5947	49.6863	38.1797	75.8993	83.2704	73.1285	72.3094	67.1985	79.4315	65.9276	69.1904	65.1975	100	58.2449	58.4857	60.7252	60.8392	54.4093	59.4845
	Frankia inefficax	56.796	55.2189	55.5095	55.1361	54.497	45.7636	46.5448	46.7314	45.4184	46.6012	55.9354	55.0903	50.5906	53.7358	45.0794	45.9088	44.6968	33.8312	59.2112	57.3742	59.4359	57.4498	61.3899	52.0068	59.6218	59.7356	59.9502	58.2449	100	73.1471	73.5619	74.0712	70.795	68.8052
	Frankia asymbiotica M16386	55.2173	55.0095	54.8879	54.3044	53.3229	43.5756	47.2282	46.294	45.3652	46.317	53.9376	54.1896	48.9891	54.484	44.4779	45.2803	44.335	34.3017	58.1554	56.8267	59.3084	57.9783	60.4699	52.7896	58.3819	58.3219	59.1827	58.4857	73.1471	100	76.6987	77.3573	63.7147	73.1467
	Frankia saprophytica CN3	55.2574	53.554	54.3138	54.1498	53.8895	43.0978	44.7527	44.7966	43.8129	44.7113	52.752	53.6462	48.498	53.5702	43.2434	43.9845	43.4398	33.168	59.15	58.5077	60.0106	57.0702	60.7443	54.233	59.4952	58.0192	59.568	60.7252	73.5619	76.6987	100	98.198	62.7782	75.296
	Frankia sp. EUN1h	55.5265	53.8298	54.5775	54.2804	54.0395	43.1848	44.9227	45.0685	44.0347	44.953	53.0618	53.9452	48.7395	53.6682	43.4027	44.1077	43.3185	32.9501	59.2741	58.8563	60.2194	57.2461	60.8704	54.311	59.5492	58.2494	59.6447	60.8392	74.0712	77.3573	98.198	100	63.1977	75.7309
	Frankia sp. DC12	53.1963	51.8138	53.2249	52.5645	50.9791	45.9687	52.2937	51.8789	50.6417	51.8526	52.8216	52.7489	50.4186	52.1842	46.3585	47.3251	48.8848	36.5578	53.428	53.6513	53.4655	54.5577	54.0295	47.8622	52.936	55.7696	52.8641	54.4093	70.795	63.7147	62.7782	63.1977	99.9826	61.6004
	Frankia sp. BMG5.36	51.6302	50.8208	51.5334	51.2631	50.8807	41.0874	44.8465	44.3109	43.3698	44.8593	51.1938	50.7767	45.0532	51.8948	42.2118	42.7616	42.8602	33.6365	56.4307	57.5005	57.103	55.7767	58.28	53.5627	57.2418	53.9736	57.4073	59.4845	68.8052	73.1467	75.296	75.7309	61.6004	100

## Sheet: ANI
	Pairwise Average Nucleotide Identity (ANI)
		alni ACN14a	torreyi CpI1	Candidatus alpina AvVan	sp. QA3	sp. ACN1ag	sp. AvcI1	canadensis ARgP5	Candidatus nodulisporulans UmASt1	casuarinae CcI3	sp. BMG5.23	sp. KB5	sp. CeD	coriariaeBMG5.1	coriariae BMG5.30	Candidatus datiscae Dg1Dg1	Candidatus californiensis Dg2Dg2	elaeagni BMG5.12	discariae BCU110501	irregularis DSM45899	soli Cj	colletiae Cc1.17	sp. EAN1pec	sp . Ea1.12	sp. EUN1f	sp. EI5c	sp. BMG5.11	sp. R43	inefficaxEuI1c	asymbiotica M16386	saprophytica CN3	sp. DC12	sp. BMG5.36	sp. EUN1h
	Frankia alni ACN14a	100	93.2635	91.7262	91.796	93.298	99.4071	84.497	83.4428	83.9092	83.8038	83.804	83.6817	80.4928	80.2967	80.2749	79.0082	80.957	81.4442	80.7976	81.3721	81.0363	81.4609	80.5673	80.964	80.9532	80.5314	80.6145	80.0328	80.3118	80.7379	80.2698	80.781	80.8193
	Frankia torreyi CpI1	93.2635	100	92.2143	92.2025	99.406	93.0641	84.3194	83.265	83.5962	83.543	83.585	83.4447	79.9809	79.8984	80.0997	84.3194	80.8019	81.265	80.7209	81.0825	80.8788	81.2134	80.6203	80.8709	80.781	80.513	80.7119	79.8928	80.2853	80.4651	79.9707	80.6989	80.5946
	Candidatus Frankia alpina AvVan	91.7274	92.2151	100	92.6368	92.1718	91.56	84.7634	83.5883	83.7705	83.7245	83.6783	83.6172	79.1678	79.7883	79.0403	78.5386	80.2858	80.6324	80.1594	80.4767	80.0973	80.453	80.6203	79.9102	80.1576	80.6086	79.994	79.4759	79.8172	79.8662	79.67	79.0925	79.8135
	Frankia sp. QA3	91.796	92.2025	92.6376	100	92.2628	91.6485	84.6571	83.4611	84.0743	84.0127	84.1687	83.9248	80.4431	80.3606	80.4605	78.9899	81.1988	81.4889	80.8494	81.2471	81.3265	81.3372	80.6589	81.215	80.972	80.6597	80.8685	80.2713	80.2584	80.7833	80.3591	80.702	80.8591
	Frankia sp. ACN1ag	93.298	99.406	92.171	92.2628	100	93.1663	84.373	83.2539	83.6504	83.5696	83.7013	83.5695	80.0063	79.9398	80.1952	78.8997	80.9836	81.3425	80.7746	81.2049	81.0008	81.297	80.6383	80.9899	80.8881	80.5196	80.7093	80.0057	80.2655	80.4926	79.9649	80.6849	80.6366
	Frankia sp. AvcI1	99.4071	93.0641	91.5587	91.6485	93.1663	100	84.3855	83.2753	83.6834	83.6175	83.6413	83.5327	80.2341	80.0094	79.96	78.7817	80.895	81.2709	80.7122	81.2155	81.0789	81.3724	80.4387	80.8899	81.0276	80.4916	80.7352	79.8354	80.2484	80.4834	80.1018	80.5961	80.6053
	Frankia canadensis ARgP5	84.4959	84.3188	84.7641	84.6553	84.3715	84.3852	100	83.7805	82.3097	82.2808	82.2675	82.2348	79.1209	79.113	79.0066	78.5241	80.2349	80.6536	80.1228	80.5092	80.0998	80.6716	80.5547	80.0983	80.0629	80.5212	79.9055	79.7005	79.9684	80.2409	79.6673	80.1731	80.143
	Candidatus Frankia nodulisporulans UmASt1	83.4408	83.2626	83.5866	83.4582	83.2513	83.2818	83.7779	100	81.5031	81.4688	81.3585	81.3697	79.0588	78.9648	78.9907	78.5849	79.9493	80.2971	79.7535	80.0276	79.8831	80.1514	80.1116	79.7315	79.7055	80.0952	79.8537	79.1965	79.1427	79.3109	79.3629	79.1637	79.2554
	Frankia casuarinae CcI3	83.9092	83.5962	83.764	84.0743	83.6504	83.6834	82.3178	81.5	100	99.6579	99.5056	99.5862	80.8357	80.7168	80.1565	79.0526	80.9997	80.9851	81.0059	81.0709	80.93	81.3136	80.3689	80.8949	80.7602	80.3631	81.4629	79.9511	80.1158	80.3054	80.0424	80.6981	80.3915
	Frankia sp. BMG5.23	83.8038	83.543	83.7219	84.0127	83.5696	83.6175	82.2796	81.4704	99.6579	100	99.6067	99.5698	80.6935	80.6178	80.2237	79.0734	80.7984	80.9888	80.941	81.0336	80.7184	81.054	80.2063	80.8797	80.6266	79.2582	81.5228	79.925	79.9445	80.2523	80.0475	80.7779	80.3204
	Frankia sp. KB5	83.804	83.585	83.6637	84.1687	83.7013	83.6413	82.2575	81.3549	99.5056	99.6067	100	99.4556	80.6287	80.48	80.1103	79.0069	81.0067	81.0957	81.038	81.3039	81.0205	81.2605	80.1583	80.6405	80.65	80.2725	81.5557	79.779	80.0328	80.229	80.0634	80.5509	80.3174
	Frankia sp. CeD	83.6817	83.4447	83.6162	83.9248	83.5695	83.5327	82.2378	81.3738	99.5862	99.5698	99.4556	100	80.762	80.6424	80.2154	78.9631	80.9678	80.8649	80.9002	80.9148	80.7952	81.2022	80.2142	80.8293	80.5255	80.1272	81.3838	79.846	79.8554	80.2415	80.1318	80.7688	80.3624
	Frankia coriariaeBMG5.1	80.4928	79.9809	79.1678	80.4431	80.0063	80.2341	79.1214	79.0612	80.8357	80.6935	80.6287	80.762	100	99.714	96.9871	89.2983	80.4434	80.3756	79.9029	80.4072	80.227	80.3164	79.2225	79.9005	80.0829	79.2981	80.6092	79.56	79.7202	80.028	79.6512	80.3406	80.3381
	Frankia coriariae BMG5.30	80.2967	79.8984	79.0934	80.3606	79.9398	80.0094	79.114	78.9672	80.7168	80.6178	80.48	80.6424	99.714	100	96.9789	89.2407	80.2882	80.2884	79.864	80.2418	80.1109	80.2465	79.2038	79.7526	79.9189	79.2582	80.5665	79.5684	79.579	80.0394	79.6107	80.3635	80.3081
	Candidatus Frankia datiscae Dg1	80.2749	80.0997	78.5381	80.4605	80.1952	79.96	79.0506	78.9925	80.1565	80.2237	80.1103	80.2154	96.9871	96.9789	100	89.1858	80.0709	80.1806	79.9407	80.2794	80.0868	80.4288	79.2605	79.8738	79.9153	79.2173	80.0786	79.6688	79.6411	80.1328	79.5805	80.1151	80.3481
	Candidatus Frankia californiensis Dg2	79.008	78.9718	78.5381	78.9868	78.8995	78.7915	78.5334	78.5874	79.0524	79.0717	78.9783	78.9597	89.2993	79.2628	89.3239	100	78.6658	78.7958	78.3639	78.8454	78.4706	78.9984	78.8402	78.3754	78.3812	78.9443	78.4342	78.1767	78.3283	78.4697	78.355	78.4633	78.3666
	Frankia elaeagni BMG5.12	80.957	80.8019	80.2802	81.1988	80.9836	80.895	80.23	79.9736	80.9997	80.7984	81.0067	80.9678	80.4434	80.2882	80.0709	78.6843	100	84.6633	84.7506	84.7624	94.8931	84.7759	84.89	84.8341	85.0726	85.0459	84.8084	80.0602	80.166	80.4875	80.0988	80.6569	80.5601
	Frankia discariae BCU110501	81.4442	81.265	80.6156	81.4889	81.3425	81.2709	80.6518	80.2942	80.9851	80.9888	81.0957	80.8649	80.3756	80.2884	80.1806	78.8009	84.6633	100	83.8972	92.628	84.7074	92.5518	93.2874	83.9391	84.3578	93.2037	83.9302	80.317	80.6655	80.6595	80.2209	80.8127	80.7983
	Frankia irregularis DSM45899	80.7976	80.7209	80.1476	80.8494	80.7746	80.7122	80.1252	79.753	81.0059	80.941	81.038	80.9002	79.9029	79.864	79.9407	78.3592	84.7506	83.8972	100	83.9902	84.705	84.1383	83.8764	94.9618	85.1595	83.9408	96.3493	79.7757	79.9962	80.0621	79.9864	80.1691	80.174
	Frankia soli Cj	81.3721	81.0825	80.4776	81.2471	81.2049	81.2155	80.5097	80.0267	81.0709	81.0336	81.3039	80.9148	80.4072	80.2418	80.2794	78.8561	84.7624	92.628	83.9902	100	84.9278	97.3827	98.809	83.9172	84.2594	98.7603	83.9531	80.0482	80.2987	80.4808	80.5514	80.833	80.58
	Frankia colletiae Cc1.17	81.0363	80.8788	80.1041	81.3265	81.0008	81.0789	80.0997	79.8882	80.93	80.7184	81.0205	80.7952	80.227	80.1109	80.0868	78.479	94.8931	84.7074	84.705	84.9278	100	84.8986	85.1731	84.8944	85.0809	85.1692	84.7982	79.9202	80.1537	80.3474	79.9278	80.4478	80.389
	Frankia sp. EAN1pec	81.4609	81.2134	80.4713	81.3372	81.297	81.3724	80.7038	80.158	81.3136	81.054	81.2605	81.2022	80.3164	80.2465	80.4288	79.0258	84.7759	92.5518	84.1383	97.3827	84.8986	100	97.4119	83.9063	84.2469	97.2428	84.1307	79.8264	80.3807	80.6185	80.0117	81.0553	80.7895
	Frankia sp . Ea1.12	80.5704	80.6203	80.6073	80.6565	80.6471	80.448	80.5564	80.0949	80.3064	80.2144	80.1749	80.222	79.2168	79.2006	79.1978	78.8436	80.2144	93.281	83.8822	98.8084	85.1554	97.4476	100	83.9443	84.4072	99.7373	83.8913	79.6132	79.7475	80.1073	79.5159	80.3171	80.0472
	Frankia sp. EUN1f	80.964	80.8709	79.9057	81.215	80.9899	80.8899	80.1654	79.7322	80.8949	80.8797	80.6405	80.8293	79.9005	79.7526	79.8738	78.3891	84.8341	83.9391	94.9618	83.9172	84.8944	83.9063	83.9271	100	85.1557	83.9147	94.9404	79.8518	79.8696	80.1366	79.8867	80.043	80.2217
	Frankia sp. EI5c	80.9532	80.781	80.1823	80.972	80.8881	81.0276	80.061	79.7639	80.7602	80.6266	80.65	80.5255	80.0829	79.9189	79.9153	78.4299	85.0726	84.3578	85.1595	84.2594	85.0809	84.2469	84.4099	85.1557	100	84.3731	85.0938	79.9172	80.002	80.0232	79.7674	80.0731	80.1835
	Frankia sp. BMG5.11	80.5332	80.4968	80.5927	80.6593	80.5172	80.498	80.5219	80.097	80.3348	80.1559	80.2778	80.1274	79.3001	79.2628	79.126	78.9449	85.0362	93.2017	83.9396	98.76	85.1553	97.2822	99.7377	83.9354	84.356	100	83.9237	79.6117	79.7558	80.0433	79.4831	80.2149	79.9994
	Frankia sp. R43	80.6145	80.7119	79.994	80.8685	80.7093	80.7352	79.9068	79.8587	81.4629	81.5228	81.5557	81.3838	80.6092	80.5665	80.0786	78.4423	84.8084	83.9302	96.3493	83.9531	84.7982	84.1307	83.8909	94.9404	85.0938	83.9311	100	79.8622	80.0622	80.1644	79.9472	80.2079	80.2529
	Frankia inefficaxEuI1c	80.0328	79.8928	79.4754	80.2713	80.0057	79.8354	79.6996	79.1964	79.9511	79.925	79.779	79.846	79.56	79.5684	79.6688	78.1732	80.0602	80.317	79.7757	80.0482	79.9202	79.8264	79.6029	79.8518	79.9172	79.6054	79.8622	100	83.8076	83.8291	90.2668	83.8333	83.9366
	Frankia asymbiotica M16386	80.3118	80.2853	79.8157	80.2584	80.2655	80.2484	79.9685	79.1409	80.1158	79.9445	80.0328	79.8554	79.7202	79.579	79.6411	78.3559	80.166	80.6655	79.9962	80.2987	80.1537	80.3807	79.7497	79.8696	80.002	79.7571	80.0622	83.8076	100	90.0806	83.5082	92.021	90.0172
	Frankia saprophytica CN3	80.7379	80.4651	79.8634	80.7833	80.4926	80.4834	80.2241	79.3119	80.3054	80.2523	80.229	80.2415	80.028	80.0394	80.1328	78.4712	80.4875	80.6595	80.0621	80.4808	80.3474	80.6185	80.1117	80.1366	80.0232	80.0341	80.1644	83.8291	90.0806	100	83.7905	90.6446	99.9559
	Frankia sp. DC12	80.2698	79.9707	79.6762	80.3591	79.9649	80.1018	79.6021	79.3481	80.0424	80.0475	80.0634	80.1318	79.6512	79.6107	79.5805	78.3616	80.0988	80.2209	79.9864	80.5514	79.9278	80.0117	79.515	79.8867	79.7674	79.4923	79.9472	90.2668	83.5082	83.7905	100	83.9145	83.9572
	Frankia sp. BMG5.36	80.781	80.6989	79.7794	80.702	80.6849	80.5961	80.1733	79.1585	80.6981	80.7779	80.5509	80.7688	80.3406	80.3635	80.1151	78.4639	80.6569	80.8127	80.1691	80.833	80.4478	81.0553	80.3495	80.043	80.0731	80.2476	80.2079	83.8333	92.021	90.6446	83.9145	100	90.5802
	Frankia sp. EUN1h	80.8193	80.5946	79.8135	80.8591	80.6366	80.6053	80.1435	79.2551	80.3915	80.3204	80.3174	80.3624	80.3381	80.3081	80.3481	78.3661	80.5601	80.7983	80.174	80.58	80.389	80.7895	80.052	80.2217	80.1835	79.997	80.2529	83.9366	90.0172	99.9559	83.9572	90.5802	100
	ARgP5																										78.5241
	ACN1ag	93.298	99.406		92.2628	100	93.1663	80.0057		83.6504	83.5696	83.7013	83.5695	80.0063	79.9398	80.1952		80.9836	81.3425	80.7746	81.2049	81.0008	81.297		80.9899	80.8881	78.8997	80.7093		80.2655	80.4926	79.9649	80.6849	80.6366
	AvcI1	99.4071	93.0641		91.6485	93.1663	100	79.8354		83.6834	83.6175	83.6413	83.5327	80.2341	80.0094	79.96		80.895	81.2709	80.7122	81.2155	81.0789	81.3724		80.8899	81.0276	78.7817	80.7352		80.2484	80.4834	80.1018	80.5961	80.6053
	DC12	80.2698	79.9707		80.3591	79.9649	80.1018	90.2668		80.0424	80.0475	80.0634	80.1318	79.6512	79.6107	79.5805		80.0988	80.2209	79.9864	80.5514	79.9278	80.0117		79.8867	79.7674	78.3616	79.9472		83.5082	83.7905	100	83.9145	83.9572
	DSM45899	80.7976	80.7209		80.8494	80.7746	80.7122	79.7757		81.0059	80.941	81.038	80.9002	79.9029	79.864	79.9407		84.7506	83.8972	100	83.9902	84.705	84.1383		94.9618	85.1595	78.3592	96.3493		79.9962	80.0621	79.9864	80.1691	80.174
	EAN1pec	81.4609	81.2134		81.3372	81.297	81.3724	79.8264		81.3136	81.054	81.2605	81.2022	80.3164	80.2465	80.4288		84.7759	92.5518	84.1383	97.3827	84.8986	100		83.9063	84.2469	79.0258	84.1307		80.3807	80.6185	80.0117	81.0553	80.7895
	EI5c	80.9532	80.781		80.972	80.8881	81.0276	79.9172		80.7602	80.6266	80.65	80.5255	80.0829	79.9189	79.9153		85.0726	84.3578	85.1595	84.2594	85.0809	84.2469		85.1557	100	78.4299	85.0938		80.002	80.0232	79.7674	80.0731	80.1835
	EUN1f	80.964	80.8709		81.215	80.9899	80.8899	79.8518		80.8949	80.8797	80.6405	80.8293	79.9005	79.7526	79.8738		84.8341	83.9391	94.9618	83.9172	84.8944	83.9063		100	85.1557	78.3891	94.9404		79.8696	80.1366	79.8867	80.043	80.2217
	QA3	91.796	92.2025		100	92.2628	91.6485	80.2713		84.0743	84.0127	84.1687	83.9248	80.4431	80.3606	80.4605		81.1988	81.4889	80.8494	81.2471	81.3265	81.3372		81.215	80.972	78.9899	80.8685		80.2584	80.7833	80.3591	80.702	80.8591
	R43	80.6145	80.7119		80.8685	80.7093	80.7352	79.8622		81.4629	81.5228	81.5557	81.3838	80.6092	80.5665	80.0786		84.8084	83.9302	96.3493	83.9531	84.7982	84.1307		94.9404	85.0938	78.4423	100		80.0622	80.1644	79.9472	80.2079	80.2529
	Allo2	83.7253	83.5295		83.9719	83.6348	83.5778	79.9083		99.6328	99.5436	99.4072	99.5252	80.7904	80.6924	80.2729		81.0734	80.9702	81.122	80.9978	80.9617	81.185		80.8472	80.7514		81.5056		79.9827	80.259	80.0202	80.8265	80.3679
	BMG5.12	80.957	80.8019		81.1988	80.9836	80.895	80.0602		80.9997	80.7984	81.0067	80.9678	80.4434	80.2882	80.0709		100	84.6633	84.7506	84.7624	94.8931	84.7759		84.8341	85.0726	78.6843	84.8084		80.166	80.4875	80.0988	80.6569	80.5601
	BMG5.23	83.8038	83.543		84.0127	83.5696	83.6175	79.925		99.6579	100	99.6067	99.5698	80.6935	80.6178	80.2237		80.7984	80.9888	80.941	81.0336	80.7184	81.054		80.8797	80.6266	79.0734	81.5228		79.9445	80.2523	80.0475	80.7779	80.3204
	BR	83.773	83.5555		84.0223	83.6766	83.615	79.9139		99.6571	99.5559	99.4218	99.4459	80.7548	80.6312	80.2284		81.1214	80.9302	81.1274	81.012	81.096	81.2194		80.8342	80.81		81.469		80.1056	80.2992	80.1139	80.9143	80.3992
	CcI6	83.8033	83.5827		84.0647	83.6923	83.6604	79.9678		99.7611	99.6563	99.521	99.5442	80.7852	80.7004	80.249		81.1248	81.0015	81.1927	81.0507	81.0664	81.2481		80.9124	80.8054		81.5631		80.0242	80.2415	80.1136	80.856	80.3483
	CeD	83.6817	83.4447		83.9248	83.5695	83.5327	79.846		99.5862	99.5698	99.4556	100	80.762	80.6424	80.2154		80.9678	80.8649	80.9002	80.9148	80.7952	81.2022		80.8293	80.5255	78.9631	81.3838		79.8554	80.2415	80.1318	80.7688	80.3624
	CN3	80.7379	80.4651		80.7833	80.4926	80.4834	83.8291		80.3054	80.2523	80.229	80.2415	80.028	80.0394	80.1328		80.4875	80.6595	80.0621	80.4808	80.3474	80.6185		80.1366	80.0232	78.4712	80.1644		90.0806	100	83.7905	90.6446	99.9559
	CpI1P	93.2635	100		92.2025	99.406	93.0641	79.8928		83.5962	83.543	83.585	83.4447	79.9809	79.8984	80.0997		80.8019	81.265	80.7209	81.0825	80.8788	81.2134		80.8709	80.781		80.7119		80.2853	80.4651	79.9707	80.6989	80.5946
	CpI1S	93.3436	99.8708		92.2775	99.5048	93.1341	80.0238		83.6955	83.6254	83.6889	83.5298	80.0811	79.9803	80.1771		80.868	81.3547	80.8234	81.1937	80.9724	81.3178		80.9716	80.8904		80.8085		80.3338	80.5255	80.0451	80.7318	80.6484
	Thr	83.8907	83.6012		84.0791	83.6503	83.6699	79.8922		99.9694	99.6546	99.5153	99.5839	80.786	80.7192	80.1674		80.9487	81.0015	81.0688	81.0496	80.9	81.2301		80.9704	80.7381		81.4975		80.0312	80.2876	80.0248	80.6909	80.3641
	Dg1	80.2749	80.0997		80.4605	80.1952	79.96	79.6688		80.1565	80.2237	80.1103	80.2154	96.9871	96.9789	100		80.0709	80.1806	79.9407	80.2794	80.0868	80.4288		79.8738	79.9153	89.1858	80.0786		79.6411	80.1328	79.5805	80.1151	80.3481
	NRRL B-16386	80.3118	80.2853		80.2584	80.2655	80.2484	83.8076		80.1158	79.9445	80.0328	79.8554	79.7202	79.579	79.6411		80.166	80.6655	79.9962	80.2987	80.1537	80.3807		79.8696	80.002	78.3559	80.0622		100	90.0806	83.5082	92.021	90.0172
	BMG5.30	80.2967	79.8984		80.3606	79.9398	80.0094	79.5684		80.7168	80.6178	80.48	80.6424	99.714	100	96.9789		80.2882	80.2884	79.864	80.2418	80.1109	80.2465		79.7526	79.9189	89.2407	80.5665		79.579	80.0394	79.6107	80.3635	80.3081
	BMG5.36	80.781	80.6989		80.702	80.6849	80.5961	83.8333		80.6981	80.7779	80.5509	80.7688	80.3406	80.3635	80.1151		80.6569	80.8127	80.1691	80.833	80.4478	81.0553		80.043	80.0731	78.4639	80.2079		92.021	90.6446	83.9145	100	90.5802
	Cc1.17	81.0363	80.8788		81.3265	81.0008	81.0789	79.9202		80.93	80.7184	81.0205	80.7952	80.227	80.1109	80.0868		94.8931	84.7074	84.705	84.9278	100	84.8986		84.8944	85.0809	78.4790	84.7982		80.1537	80.3474	79.9278	80.4478	80.389
	CcI49	80.6024	80.6721		80.8311	80.7238	80.5979	79.7725		81.2557	81.191	80.892	81.0794	80.4165	80.4203	80.0586		84.8392	83.9177	96.2783	83.9678	84.7773	84.139		94.8896	85.1059		99.0988		79.8752	80.0935	79.7516	80.1578	80.1741
	CcI156	83.7211	83.5		83.9827	83.6126	83.561	79.9006		99.6013	99.503	99.37	99.3896	80.6952	80.5856	80.1442		81.0409	80.8996	81.0637	81.0301	80.9768	81.2049		80.8168	80.75		81.471		79.9458	80.2297	80.0606	80.8513	80.3246
	Cg70.9	83.3492	83.1404		83.599	83.2714	83.2836	79.49		99.311	99.4453	99.2608	99.4828	80.4794	80.3704	79.7777		80.9907	80.4429	80.7789	80.5032	80.5625	81.0089		80.3947	80.2843		81.3537		79.5311	80.012	79.9705	80.3911	80.0469
	CgIM4	83.7409	83.5438		83.8688	83.5665	83.622	79.8655		99.5598	99.4903	99.3556	99.3597	80.8324	80.7006	80.2346		80.9109	80.8402	81.0406	80.9992	80.8408	81.1388		80.7552	80.6107		81.3741		80.0775	80.2952	80.0874	80.7632	80.3459
	CgIS1	83.8399	83.6267		84.0849	83.7368	83.6908	79.9767		99.7347	99.6276	99.5003	99.5204	80.7738	80.7012	80.2637		81.16	81.01	81.1992	81.069	81.0864	81.2425		80.925	80.8314		81.5866		80.0892	80.288	80.1228	80.9022	80.39
	EUN1h	80.8193	80.5946		80.8591	80.6366	80.6053	83.9366		80.3915	80.3204	80.3174	80.3624	80.3381	80.3081	80.3481		80.5601	80.7983	80.174	80.58	80.389	80.7895		80.2217	80.1835	78.3661	80.2529		90.0172	99.9559	83.9572	90.5802	100
	KB5	83.804	83.585		84.1687	83.7013	83.6413	79.779		99.5056	99.6067	100	99.4556	80.6287	80.48	80.1103		81.0067	81.0957	81.038	81.3039	81.0205	81.2605		80.6405	80.65	79.0069	81.5557		80.0328	80.229	80.0634	80.5509	80.3174
	NRRL B-16219	81.3721	81.0825		81.2471	81.2049	81.2155	80.0482		81.0709	81.0336	81.3039	80.9148	80.4072	80.2418	80.2794		84.7624	92.628	83.9902	100	84.9278	97.3827		83.9172	84.2594	78.8561	83.9531		80.2987	80.4808	80.5514	80.833	80.58
