# Supplementary material for: Taxogenomic status of phylogenetically distant Frankia clusters warrants their elevation to the rank of genus: A description of Protofrankia gen. nov., Parafrankia gen. nov., and Pseudofrankia gen. nov. as three novel genera within the family Frankiaceae
Source: Front Microbiol. 2022 Nov 8;13:1041425. doi: 10.3389/fmicb.2022.1041425 (PMC9680954; doi:10.3389/fmicb.2022.1041425)
Supplement: Supplementary file 4 [file Table_2.XLSX]

## Sheet: 03d6ed660f888e05e8052839e92897c
Gene	Non-unique Gene name	Annotation	No. isolates	No. sequences	Avg sequences per isolate	Genome Fragment	Order within Fragment	Accessory Fragment	Accessory Order with Fragment	QC	Min group size nuc	Max group size nuc	Avg group size nuc	ACN14a	ARgP5	AgB32	AgPm24	AgTrS	AvVan	AvcI1	BCU110501	BMG5.1	BMG5.11	BMG5.12	BMG5.23	BMG5.30	BMG5.36	CCl3	CN3	Cc1.17	CeD	CpI1	DC12	Dg1	Dg2	EI5c	EUN1f	EUN1h	Ea1.12	G2	KB5	M16386	Cj	QA3	R43	EuI1c	ArI3
rpsS		30S ribosomal protein S19	34	34	1	1	42847				281	281	281	ACN14a_00949	ARgP5_02969	AgB32_03351	AgPm24_01685	AgTrS_00618	AvVan_00420	AvcI1_03943	BCU110501_05397	BMG5.1_01575	BMG5.11_03686	BMG5.12_04009	BMG5.23_00134	BMG5.30_00484	BMG5.36_05107	CCl3_00622	CN3_00323	Cc1.17_02553	CeD_00516	CpI1_05418	DC12_03659	Dg1_04110	Dg2_01063	EI5C_04225	EUN1f_06749	EUN1h_00483	Ea1.12_02830	G2_00816	KB5_02738	M16386_00995	Cj_05683	QA3_03778	R43_07065	EuI1c_06252	ArI3_01435
rpsK		30S ribosomal protein S11	34	34	1	1	42779				404	410	404	ACN14a_00971	ARgP5_02991	AgB32_03373	AgPm24_01707	AgTrS_02302	AvVan_00398	AvcI1_03921	BCU110501_05375	BMG5.1_01597	BMG5.11_03664	BMG5.12_03987	BMG5.23_00156	BMG5.30_00462	BMG5.36_05084	CCl3_00644	CN3_00301	Cc1.17_02575	CeD_00538	CpI1_05440	DC12_03683	Dg1_04088	Dg2_00380	EI5C_04247	EUN1f_04254	EUN1h_00505	Ea1.12_02852	G2_00838	KB5_02716	M16386_00973	Cj_05661	QA3_03756	R43_07088	EuI1c_06229	ArI3_01413
group_1181		hypothetical protein	34	34	1	1	104563				374	485	481	ACN14a_02019	ARgP5_03300	AgB32_05652	AgPm24_00477	AgTrS_00660	AvVan_01887	AvcI1_05334	BCU110501_00157	BMG5.1_01893	BMG5.11_06346	BMG5.12_00682	BMG5.23_01166	BMG5.30_01837	BMG5.36_07109	CCl3_01544	CN3_03629	Cc1.17_02226	CeD_00863	CpI1_03130	DC12_05793	Dg1_02273	Dg2_05470	EI5C_00457	EUN1f_05473	EUN1h_03110	Ea1.12_05218	G2_06044	KB5_00068	M16386_07048	Cj_03539	QA3_02711	R43_02301	EuI1c_02969	ArI3_00283
rpsE		30S ribosomal protein S5	34	34	1	1	42822				608	620	609	ACN14a_00962	ARgP5_02982	AgB32_03364	AgPm24_01698	AgTrS_00631	AvVan_00407	AvcI1_03930	BCU110501_05384	BMG5.1_01588	BMG5.11_03673	BMG5.12_03996	BMG5.23_00147	BMG5.30_00471	BMG5.36_05094	CCl3_00635	CN3_00310	Cc1.17_02566	CeD_00529	CpI1_05431	DC12_03672	Dg1_04097	Dg2_00375	EI5C_04238	EUN1f_06762	EUN1h_00496	Ea1.12_02843	G2_00829	KB5_02725	M16386_00982	Cj_05670	QA3_03765	R43_07079	EuI1c_06239	ArI3_01422
groS_1		10 kDa chaperonin	34	34	1	1	42640				212	317	303	ACN14a_00995	ARgP5_01804	AgB32_01068	AgPm24_01731	AgTrS_00499	AvVan_00428	AvcI1_03897	BCU110501_05351	BMG5.1_01619	BMG5.11_03639	BMG5.12_03963	BMG5.23_00181	BMG5.30_00441	BMG5.36_05040	CCl3_00669	CN3_00261	Cc1.17_02599	CeD_00563	CpI1_05465	DC12_03719	Dg1_04066	Dg2_03461	EI5C_04271	EUN1f_04278	EUN1h_00544	Ea1.12_02597	G2_00862	KB5_02024	M16386_00932	Cj_05637	QA3_03732	R43_07112	EuI1c_06193	ArI3_01388
mreB		Rod shape-determining protein MreB	34	34	1	1	114241				1031	1088	1034	ACN14a_01686	ARgP5_00244	AgB32_02654	AgPm24_02998	AgTrS_02233	AvVan_01192	AvcI1_06051	BCU110501_00385	BMG5.1_00408	BMG5.11_06110	BMG5.12_00405	BMG5.23_01567	BMG5.30_00791	BMG5.36_02705	CCl3_01277	CN3_05704	Cc1.17_03053	CeD_01840	CpI1_00103	DC12_04662	Dg1_01592	Dg2_04282	EI5C_00670	EUN1f_03219	EUN1h_04467	Ea1.12_00157	G2_00415	KB5_01847	M16386_06515	Cj_02229	QA3_03038	R43_03190	EuI1c_01975	ArI3_00625
ssgB_1		Sporulation-specific cell division protein SsgB	34	34	1	1	114746				431	431	431	ACN14a_01884	ARgP5_06523	AgB32_02789	AgPm24_00315	AgTrS_01792	AvVan_01274	AvcI1_02398	BCU110501_00275	BMG5.1_00308	BMG5.11_06229	BMG5.12_00509	BMG5.23_01051	BMG5.30_01573	BMG5.36_07454	CCl3_01429	CN3_05411	Cc1.17_01304	CeD_00977	CpI1_02988	DC12_04945	Dg1_02679	Dg2_05856	EI5C_00568	EUN1f_01464	EUN1h_01187	Ea1.12_00329	G2_02317	KB5_02496	M16386_02783	Cj_02352	QA3_02843	R43_01948	EuI1c_02338	ArI3_00433
rplN		50S ribosomal protein L14	34	34	1	1	42834				368	368	368	ACN14a_00955	ARgP5_02975	AgB32_03357	AgPm24_01691	AgTrS_00624	AvVan_00414	AvcI1_03937	BCU110501_05391	BMG5.1_01581	BMG5.11_03680	BMG5.12_04003	BMG5.23_00140	BMG5.30_00478	BMG5.36_05101	CCl3_00628	CN3_00317	Cc1.17_02559	CeD_00522	CpI1_05424	DC12_03665	Dg1_04104	Dg2_02508	EI5C_04231	EUN1f_06755	EUN1h_00489	Ea1.12_02836	G2_00822	KB5_02732	M16386_00989	Cj_05677	QA3_03772	R43_07072	EuI1c_06246	ArI3_01429
rpoB		DNA-directed RNA polymerase subunit beta	34	34	1	1	42887				3422	3506	3426	ACN14a_00936	ARgP5_04488	AgB32_03338	AgPm24_04486	AgTrS_00605	AvVan_00117	AvcI1_03956	BCU110501_05409	BMG5.1_01559	BMG5.11_03908	BMG5.12_04023	BMG5.23_00121	BMG5.30_00499	BMG5.36_05119	CCl3_00609	CN3_00341	Cc1.17_02539	CeD_00503	CpI1_05405	DC12_03647	Dg1_04124	Dg2_00367	EI5C_02104	EUN1f_06735	EUN1h_00465	Ea1.12_01821	G2_00802	KB5_02751	M16386_03168	Cj_05695	QA3_03791	R43_07050	EuI1c_06264	ArI3_01448
group_445		hypothetical protein	34	34	1	1	55861				218	260	225	ACN14a_04063	ARgP5_05866	AgB32_02421	AgPm24_04878	AgTrS_03392	AvVan_02151	AvcI1_02303	BCU110501_02830	BMG5.1_04754	BMG5.11_02701	BMG5.12_01042	BMG5.23_03195	BMG5.30_04826	BMG5.36_00879	CCl3_01758	CN3_07237	Cc1.17_00125	CeD_01057	CpI1_00802	DC12_00453	Dg1_01822	Dg2_02630	EI5C_02605	EUN1f_00625	EUN1h_03541	Ea1.12_02366	G2_00246	KB5_03340	M16386_01211	Cj_02857	QA3_00370	R43_03368	EuI1c_04856	ArI3_04568
pdtaR		putative transcriptional regulatory protein pdtaR	34	34	1	1	19968				332	614	592	ACN14a_04128	ARgP5_06126	AgB32_02696	AgPm24_00406	AgTrS_01149	AvVan_00281	AvcI1_04526	BCU110501_03479	BMG5.1_04330	BMG5.11_05929	BMG5.12_05796	BMG5.23_03363	BMG5.30_04050	BMG5.36_06874	CCl3_01701	CN3_07326	Cc1.17_00315	CeD_01114	CpI1_00872	DC12_00537	Dg1_02203	Dg2_04669	EI5C_00796	EUN1f_04149	EUN1h_03629	Ea1.12_02072	G2_02404	KB5_03482	M16386_01306	Cj_04960	QA3_00300	R43_01848	EuI1c_04943	ArI3_04498
pafA		Pup--protein ligase	34	34	1	1	45699				1358	1430	1364	ACN14a_02571	ARgP5_02653	AgB32_00530	AgPm24_03254	AgTrS_01217	AvVan_01150	AvcI1_01035	BCU110501_00040	BMG5.1_01985	BMG5.11_08985	BMG5.12_01256	BMG5.23_02056	BMG5.30_02887	BMG5.36_04756	CCl3_02776	CN3_03791	Cc1.17_02126	CeD_02177	CpI1_01488	DC12_05646	Dg1_02317	Dg2_05497	EI5C_00361	EUN1f_06374	EUN1h_04197	Ea1.12_01362	G2_04816	KB5_01988	M16386_06877	Cj_03415	QA3_00833	R43_02401	EuI1c_03766	ArI3_05037
tuf		Elongation factor Tu	34	34	1	1	42862				1193	1193	1193	ACN14a_00943	ARgP5_02963	AgB32_03345	AgPm24_00245	AgTrS_00612	AvVan_00124	AvcI1_03949	BCU110501_05403	BMG5.1_01569	BMG5.11_03692	BMG5.12_04015	BMG5.23_00128	BMG5.30_00490	BMG5.36_05113	CCl3_00616	CN3_00329	Cc1.17_02547	CeD_00510	CpI1_05412	DC12_03653	Dg1_04116	Dg2_01069	EI5C_05271	EUN1f_06743	EUN1h_00477	Ea1.12_02824	G2_00810	KB5_02744	M16386_01001	Cj_05689	QA3_03784	R43_07059	EuI1c_06258	ArI3_01441
group_701		Serine protease inhibitor	34	34	1	1	6987				422	425	422	ACN14a_01006	ARgP5_01793	AgB32_00512	AgPm24_01743	AgTrS_00487	AvVan_01451	AvcI1_03886	BCU110501_05340	BMG5.1_01631	BMG5.11_03628	BMG5.12_04506	BMG5.23_00193	BMG5.30_00429	BMG5.36_05053	CCl3_00681	CN3_00273	Cc1.17_02610	CeD_00575	CpI1_05477	DC12_03708	Dg1_04054	Dg2_00402	EI5C_04963	EUN1f_04291	EUN1h_00533	Ea1.12_02608	G2_00875	KB5_00768	M16386_00945	Cj_05626	QA3_03719	R43_07125	EuI1c_06204	ArI3_01376
clpX		ATP-dependent Clp protease ATP-binding subunit ClpX	34	34	1	1	114233				887	1298	1280	ACN14a_01682	ARgP5_04331	AgB32_02658	AgPm24_03002	AgTrS_02237	AvVan_01196	AvcI1_06047	BCU110501_00388	BMG5.1_00411	BMG5.11_06107	BMG5.12_00402	BMG5.23_01563	BMG5.30_00794	BMG5.36_02701	CCl3_01273	CN3_05708	Cc1.17_03056	CeD_01844	CpI1_00099	DC12_04659	Dg1_01589	Dg2_02521	EI5C_00673	EUN1f_03216	EUN1h_04463	Ea1.12_00154	G2_00418	KB5_01843	M16386_06510	Cj_02226	QA3_03042	R43_03187	EuI1c_01971	ArI3_00629
rpsA_1		30S ribosomal protein S1	34	34	1	1	51520				1451	1484	1477	ACN14a_01559	ARgP5_02816	AgB32_04631	AgPm24_03298	AgTrS_01276	AvVan_00983	AvcI1_02658	BCU110501_02886	BMG5.1_01859	BMG5.11_05850	BMG5.12_04934	BMG5.23_04414	BMG5.30_01873	BMG5.36_06890	CCl3_01116	CN3_07308	Cc1.17_03455	CeD_03382	CpI1_03605	DC12_00520	Dg1_02233	Dg2_05395	EI5C_03780	EUN1f_03296	EUN1h_03612	Ea1.12_04329	G2_05457	KB5_00361	M16386_01289	Cj_01917	QA3_03192	R43_00343	EuI1c_04926	ArI3_00787
rpsL		30S ribosomal protein S12	34	34	1	1	42884				374	374	374	ACN14a_00940	ARgP5_02960	AgB32_03342	AgPm24_00248	AgTrS_00609	AvVan_00121	AvcI1_03952	BCU110501_05406	BMG5.1_01566	BMG5.11_03695	BMG5.12_04018	BMG5.23_00125	BMG5.30_00493	BMG5.36_05116	CCl3_00613	CN3_00332	Cc1.17_02544	CeD_00507	CpI1_05409	DC12_03650	Dg1_04119	Dg2_01072	EI5C_05274	EUN1f_06740	EUN1h_00474	Ea1.12_02821	G2_00807	KB5_02747	M16386_03175	Cj_05692	QA3_03787	R43_07056	EuI1c_06261	ArI3_01444
infA		Translation initiation factor IF-1	34	34	1	1	42792				221	344	224	ACN14a_00968	ARgP5_02988	AgB32_03370	AgPm24_01704	AgTrS_02305	AvVan_00401	AvcI1_03924	BCU110501_05378	BMG5.1_01594	BMG5.11_03667	BMG5.12_03990	BMG5.23_00153	BMG5.30_00465	BMG5.36_05087	CCl3_00641	CN3_00304	Cc1.17_02572	CeD_00535	CpI1_05437	DC12_03678	Dg1_04091	Dg2_00383	EI5C_04244	EUN1f_04251	EUN1h_00502	Ea1.12_02849	G2_00835	KB5_02719	M16386_00976	Cj_05664	QA3_03759	R43_07085	EuI1c_06233	ArI3_01416
carD		RNA polymerase-binding transcription factor CarD	34	34	1	1	53948				104	482	470	ACN14a_05815	ARgP5_00827	AgB32_00083	AgPm24_02271	AgTrS_02141	AvVan_00037	AvcI1_05517	BCU110501_03615	BMG5.1_03360	BMG5.11_08004	BMG5.12_02973	BMG5.23_03055	BMG5.30_03229	BMG5.36_06667	CCl3_04515	CN3_01602	Cc1.17_06147	CeD_03195	CpI1_04384	DC12_02344	Dg1_04449	Dg2_03623	EI5C_01623	EUN1f_00717	EUN1h_05563	Ea1.12_01272	G2_04990	KB5_00877	M16386_06572	Cj_05248	QA3_05097	R43_05595	EuI1c_00386	ArI3_02814
whiA		Putative sporulation transcription regulator WhiA	34	34	1	1	106234				734	995	979	ACN14a_04103	ARgP5_02226	AgB32_02674	AgPm24_04960	AgTrS_02050	AvVan_00936	AvcI1_02343	BCU110501_03507	BMG5.1_01886	BMG5.11_05957	BMG5.12_05822	BMG5.23_03344	BMG5.30_01845	BMG5.36_06914	CCl3_01720	CN3_07281	Cc1.17_00289	CeD_01095	CpI1_00848	DC12_00497	Dg1_02265	Dg2_05466	EI5C_00770	EUN1f_06776	EUN1h_03585	Ea1.12_02100	G2_02379	KB5_03463	M16386_01265	Cj_04932	QA3_00326	R43_01887	EuI1c_04899	ArI3_04522
infC		Translation initiation factor IF-3	33	33	1	1	85058	1	73973		443	896	553	ACN14a_04645	ARgP5_00606	AgB32_00336	AgPm24_04796	AgTrS_02810	AvVan_00906	AvcI1_00056	BCU110501_03247	BMG5.1_03252	BMG5.11_07704	BMG5.12_01150	BMG5.23_02997	BMG5.30_01924	BMG5.36_00767	CCl3_03370	CN3_07784	Cc1.17_01819	CeD_03153	CpI1_03697	DC12_00865	Dg1_03436		EI5C_02386	EUN1f_05755	EUN1h_05359	Ea1.12_00661	G2_07562	KB5_04645	M16386_03548	Cj_04175	QA3_06190	R43_02838	EuI1c_01712	ArI3_03984
group_2030		hypothetical protein	33	33	1	1	85021	1	74873		497	500	497	ACN14a_04668	ARgP5_05133	AgB32_05044	AgPm24_04010	AgTrS_00929	AvVan_01529	AvcI1_00033	BCU110501_03222	BMG5.1_03557	BMG5.11_07680	BMG5.12_01127	BMG5.23_03019	BMG5.30_01952	BMG5.36_00791	CCl3_03392	CN3_07808	Cc1.17_01796	CeD_03131	CpI1_03672	DC12_00891	Dg1_03467		EI5C_02361	EUN1f_05732	EUN1h_05335	Ea1.12_06374	G2_04045	KB5_04623	M16386_03524	Cj_04199	QA3_06167	R43_01586	EuI1c_01686	ArI3_03958
group_252		hypothetical protein	33	33	1	1	6982	1	24177		587	653	609	ACN14a_01004	ARgP5_01795	AgB32_00510	AgPm24_01741	AgTrS_00489	AvVan_01449	AvcI1_03888	BCU110501_05342	BMG5.1_01629	BMG5.11_03630	BMG5.12_04504	BMG5.23_00191	BMG5.30_00431	BMG5.36_05051	CCl3_00679	CN3_00271	Cc1.17_02608	CeD_00573	CpI1_05475	DC12_03710	Dg1_04056	Dg2_00404	EI5C_04961	EUN1f_04289	EUN1h_00535	Ea1.12_02606	G2_00873		M16386_00943	Cj_05628	QA3_03721	R43_07123	EuI1c_06202	ArI3_01378
rplB		50S ribosomal protein L2	33	33	1	1	42848	5	53		833	911	835	ACN14a_00948	ARgP5_02968	AgB32_03350	AgPm24_01684	AgTrS_00617		AvcI1_03944	BCU110501_05398	BMG5.1_01574	BMG5.11_03687	BMG5.12_04010	BMG5.23_00133	BMG5.30_00485	BMG5.36_05108	CCl3_00621	CN3_00324	Cc1.17_02552	CeD_00515	CpI1_05417	DC12_03658	Dg1_04111	Dg2_01064	EI5C_04224	EUN1f_06748	EUN1h_00482	Ea1.12_02829	G2_00815	KB5_02739	M16386_00996	Cj_05684	QA3_03779	R43_07064	EuI1c_06253	ArI3_01436
rpsC		30S ribosomal protein S3	33	33	1	1	42841	6	32		926	1052	977	ACN14a_00951	ARgP5_02971	AgB32_03353	AgPm24_01687	AgTrS_00620	AvVan_00418	AvcI1_03941	BCU110501_05395	BMG5.1_01577	BMG5.11_03684	BMG5.12_04007	BMG5.23_00136	BMG5.30_00482	BMG5.36_05105	CCl3_00624	CN3_00321	Cc1.17_02555	CeD_00518	CpI1_05420	DC12_03661	Dg1_04108		EI5C_04227	EUN1f_06751	EUN1h_00485	Ea1.12_02832	G2_00818	KB5_02736	M16386_00993	Cj_05681	QA3_03776	R43_07067	EuI1c_06250	ArI3_01433
rbpA_2		RNA polymerase-binding protein RbpA	33	33	1	1	25098	1	110343		344	350	348	ACN14a_03374	ARgP5_06211	AgB32_03456	AgPm24_00988	AgTrS_03523		AvcI1_04833	BCU110501_06242	BMG5.1_03615	BMG5.11_09816	BMG5.12_05554	BMG5.23_02602	BMG5.30_01298	BMG5.36_07145	CCl3_02400	CN3_03661	Cc1.17_01480	CeD_03049	CpI1_00330	DC12_05767	Dg1_02481	Dg2_05618	EI5C_00264	EUN1f_05897	EUN1h_03079	Ea1.12_02169	G2_02906	KB5_04583	M16386_07009	Cj_03861	QA3_01702	R43_06737	EuI1c_03671	ArI3_05356
ftsZ		Cell division protein FtsZ	33	33	1	1	104806	1	4282		218	1649	1475	ACN14a_01952	ARgP5_03207	AgB32_05595	AgPm24_02338	AgTrS_00308	AvVan_01118	AvcI1_03360	BCU110501_00210	BMG5.1_04498	BMG5.11_06296	BMG5.12_00571	BMG5.23_01113	BMG5.30_04363	BMG5.36_09289	CCl3_01491		Cc1.17_01243	CeD_00915	CpI1_03057	DC12_05005	Dg1_03216	Dg2_01015	EI5C_00505	EUN1f_01030	EUN1h_01120	Ea1.12_05237	G2_05990	KB5_01671	M16386_02713	Cj_03589	QA3_02777	R43_02014	EuI1c_02398	ArI3_00357
phoP_3		Alkaline phosphatase synthesis transcriptional regulatory protein PhoP	33	33	1	1	57906	1	67232		650	734	706	ACN14a_05869	ARgP5_03610	AgB32_01943	AgPm24_01373	AgTrS_01126	AvVan_03814	AvcI1_05463	BCU110501_06579	BMG5.1_02182	BMG5.11_05635	BMG5.12_01745	BMG5.23_01909	BMG5.30_02389	BMG5.36_06727	CCl3_04578	CN3_01538	Cc1.17_06202	CeD_00808	CpI1_04442	DC12_02409	Dg1_00711		EI5C_01680	EUN1f_02906	EUN1h_05627	Ea1.12_00985	G2_04928	KB5_04541	M16386_05287	Cj_05725	QA3_05044	R43_05532	EuI1c_00318	ArI3_02753
rpsJ		30S ribosomal protein S10	32	32	1	1	42860	5	17		308	308	308	ACN14a_00944	ARgP5_02964	AgB32_03346		AgTrS_00613	AvVan_00125	AvcI1_03948	BCU110501_05402	BMG5.1_01570	BMG5.11_03691	BMG5.12_04014	BMG5.23_00129	BMG5.30_00489	BMG5.36_05112	CCl3_00617	CN3_00328	Cc1.17_02548	CeD_00511	CpI1_05413	DC12_03654	Dg1_04115	Dg2_01068	EI5C_05270	EUN1f_06744	EUN1h_00478	Ea1.12_02825	G2_00811	KB5_02743		Cj_05688	QA3_03783	R43_07060	EuI1c_06257	ArI3_01440
scoF_1		Cold shock protein ScoF	32	32	1	1	112794	1	21716		203	206	203	ACN14a_00526	ARgP5_01289	AgB32_02335	AgPm24_02089			AvcI1_02857	BCU110501_00638	BMG5.1_00957	BMG5.11_02885	BMG5.12_04580	BMG5.23_01281	BMG5.30_02503	BMG5.36_07576	CCl3_00274	CN3_00936	Cc1.17_00659	CeD_01324	CpI1_05766	DC12_03102	Dg1_00610	Dg2_03950	EI5C_03553	EUN1f_05020	EUN1h_04028	Ea1.12_05659	G2_07008	KB5_00318	M16386_04546	Cj_00651	QA3_04223	R43_04815	EuI1c_06912	ArI3_01852
rpmJ		50S ribosomal protein L36	32	32	1	1	42783	14	8		113	206	115	ACN14a_00969	ARgP5_02989		AgPm24_01705	AgTrS_02304	AvVan_00400	AvcI1_03923	BCU110501_05377	BMG5.1_01595	BMG5.11_03666	BMG5.12_03989	BMG5.23_00154	BMG5.30_00464	BMG5.36_05086	CCl3_00642	CN3_00303	Cc1.17_02573	CeD_00536	CpI1_05438	DC12_03680	Dg1_04090	Dg2_00382	EI5C_04245	EUN1f_04252	EUN1h_00503	Ea1.12_02850	G2_00836	KB5_02718	M16386_00975	Cj_05663		R43_07086	EuI1c_06232	ArI3_01415
clpC1_2		ATP-dependent Clp protease ATP-binding subunit ClpC1	31	31	1	1	69067	1	50170		437	2513	2438	ACN14a_05955	ARgP5_05977	AgB32_01049	AgPm24_01295	AgTrS_01939	AvVan_00699	AvcI1_05378	BCU110501_06470		BMG5.11_08428	BMG5.12_01833	BMG5.23_00896		BMG5.36_09103	CCl3_04656	CN3_01394	Cc1.17_06282	CeD_00730	CpI1_04531	DC12_02625		Dg2_00083	EI5C_04446	EUN1f_03540	EUN1h_01431	Ea1.12_03315	G2_04276	KB5_04678	M16386_07145	Cj_01774	QA3_04957	R43_05449	EuI1c_00156	ArI3_02666
dnaB		Replicative DNA helicase	30	30	1	1	68289	1	59165		881	2594	1672	ACN14a_06104	ARgP5_00892	AgB32_02533	AgPm24_03656	AgTrS_01853	AvVan_00093	AvcI1_01215	BCU110501_04302		BMG5.11_07069	BMG5.12_02241	BMG5.23_02525		BMG5.36_08121	CCl3_04795	CN3_01171	Cc1.17_02725	CeD_02374	CpI1_02146	DC12_02845			EI5C_05401	EUN1f_02630	EUN1h_01671	Ea1.12_01315	G2_03815	KB5_01664	M16386_04973	Cj_04366	QA3_04810	R43_05265	EuI1c_07196	ArI3_02504
group_1680		hypothetical protein	30	30	1	1	21894	1	94628		206	206	206	ACN14a_00116	ARgP5_03186	AgB32_01895	AgPm24_05325	AgTrS_01353	AvVan_01282	AvcI1_00743	BCU110501_04197		BMG5.11_07177	BMG5.12_02357	BMG5.23_00787		BMG5.36_00933	CCl3_00103	CN3_01073	Cc1.17_05872	CeD_02755	CpI1_01782	DC12_02925			EI5C_04950	EUN1f_04864	EUN1h_04419	Ea1.12_05408	G2_03713	KB5_04143	M16386_06223	Cj_04259	QA3_04653	R43_05161	EuI1c_07115	ArI3_02341
rpsG		30S ribosomal protein S7	30	30	1	1	42865	19	5		470	470	470	ACN14a_00941	ARgP5_02961	AgB32_03343	AgPm24_00247	AgTrS_00610	AvVan_00122	AvcI1_03951	BCU110501_05405		BMG5.11_03694	BMG5.12_04017	BMG5.23_00126		BMG5.36_05115	CCl3_00614	CN3_00331	Cc1.17_02545	CeD_00508	CpI1_05410	DC12_03651			EI5C_05273	EUN1f_06741	EUN1h_00475	Ea1.12_02822	G2_00808	KB5_02746	M16386_03176	Cj_05691	QA3_03786	R43_07057	EuI1c_06260	ArI3_01443
citA		Putative citrate synthase 2	30	30	1	1	67659	1	54854		1094	1313	1117	ACN14a_00094	ARgP5_04569	AgB32_01913	AgPm24_05090	AgTrS_01369	AvVan_01703	AvcI1_00722	BCU110501_04221		BMG5.11_07150	BMG5.12_02324	BMG5.23_00806		BMG5.36_00914	CCl3_00084	CN3_01100	Cc1.17_02808	CeD_02736	CpI1_01758	DC12_02908			EI5C_04502	EUN1f_02189	EUN1h_01742	Ea1.12_05435	G2_03734	KB5_04125	M16386_05045	Cj_04285	QA3_04677	R43_05182	EuI1c_07131	ArI3_02367
phoP_1		Alkaline phosphatase synthesis transcriptional regulatory protein PhoP	30	30	1	1	9161	1	61284		740	797	747	ACN14a_00808	ARgP5_01050	AgB32_02306	AgPm24_04607	AgTrS_03179	AvVan_03376	AvcI1_04084	BCU110501_05535		BMG5.11_04033	BMG5.12_04144	BMG5.23_02683		BMG5.36_03787	CCl3_00472	CN3_00488	Cc1.17_02414	CeD_00369	CpI1_03977	DC12_03518			EI5C_01976	EUN1f_03507	EUN1h_00320	Ea1.12_06583	G2_00676	KB5_04247	M16386_03039	Cj_06152	QA3_03925	R43_04369	EuI1c_06388	ArI3_01586
rpsO		30S ribosomal protein S15	30	30	1	1	99576	1	18276		269	371	277	ACN14a_05124	ARgP5_04968	AgB32_03976	AgPm24_04320	AgTrS_00018	AvVan_02039	AvcI1_00862	BCU110501_04847		BMG5.11_05988	BMG5.12_06128	BMG5.23_01350		BMG5.36_04899	CCl3_03781	CN3_06910	Cc1.17_00995	CeD_02970	CpI1_03906	DC12_01505			EI5C_03948	EUN1f_02371	EUN1h_02384	Ea1.12_06204	G2_02163	KB5_01729	M16386_01940	Cj_05962	QA3_05716	R43_01114	EuI1c_01120	ArI3_03477
group_297		hypothetical protein	30	30	1	1	7792	1	46292	Hypothetical protein with no hits to refseq/uniprot/clusters/cdd/tigrfams/pfam overlapping another protein with hits	497	533	505	ACN14a_01155	ARgP5_03128	AgB32_05135	AgPm24_04398	AgTrS_04202	AvVan_03443	AvcI1_05744	BCU110501_06041		BMG5.11_04184	BMG5.12_00881	BMG5.23_00448		BMG5.36_04653	CCl3_00818	CN3_00111	Cc1.17_06469	CeD_00209	CpI1_00592	DC12_03852			EI5C_04703	EUN1f_04307	EUN1h_02704	Ea1.12_00900	G2_06528	KB5_01347	M16386_00657	Cj_04014	QA3_03559	R43_07310	EuI1c_06062	ArI3_01223
sigE_2		RNA polymerase sigma-E factor	30	30	1	1	26611	1	16494		530	569	544	ACN14a_05262	ARgP5_06295	AgB32_03591	AgPm24_05400	AgTrS_00751	AvVan_02120	AvcI1_03284	BCU110501_03953		BMG5.11_08477	BMG5.12_04243	BMG5.23_02882		BMG5.36_04465	CCl3_03924	CN3_02217	Cc1.17_05928	CeD_03422	CpI1_03457	DC12_01660			EI5C_04483	EUN1f_01983	EUN1h_02977	Ea1.12_02538	G2_07289	KB5_03023	M16386_04116	Cj_05480	QA3_05578	R43_01258	EuI1c_00965	ArI3_03335
rsbV_2		Anti-sigma-B factor antagonist	30	30	1	1	58140	1	67187		341	341	341	ACN14a_05862	ARgP5_03603	AgB32_01950	AgPm24_01380	AgTrS_01134	AvVan_00567	AvcI1_05470	BCU110501_06588		BMG5.11_05626	BMG5.12_01736	BMG5.23_01917		BMG5.36_06720	CCl3_04570	CN3_01545	Cc1.17_06193	CeD_00816	CpI1_04434	DC12_02399			EI5C_01671	EUN1f_02896	EUN1h_05620	Ea1.12_00976	G2_04937	KB5_04549	M16386_05294	Cj_05734	QA3_05051	R43_05541	EuI1c_00327	ArI3_02762
rpoA		DNA-directed RNA polymerase subunit alpha	30	30	1	1	42777	3	234		1037	1085	1050	ACN14a_00973	ARgP5_02993	AgB32_00385	AgPm24_01709	AgTrS_02300	AvVan_00396	AvcI1_03919	BCU110501_05373		BMG5.11_03662	BMG5.12_03985	BMG5.23_00158		BMG5.36_05081	CCl3_00646	CN3_00299	Cc1.17_02577	CeD_00540	CpI1_05442	DC12_03685			EI5C_04249	EUN1f_04256	EUN1h_00507	Ea1.12_02854	G2_00840	KB5_02714	M16386_00971	Cj_05659	QA3_03754	R43_07090	EuI1c_06227	ArI3_01411
group_726		hypothetical protein	30	30	1	1	98966	1	1026		182	302	207	ACN14a_05059	ARgP5_04902	AgB32_04836	AgPm24_01961	AgTrS_00398	AvVan_03738	AvcI1_00797	BCU110501_04909		BMG5.11_08841	BMG5.12_02425	BMG5.23_01523		BMG5.36_02246	CCl3_03714	CN3_08294	Cc1.17_01053	CeD_01707	CpI1_03839	DC12_01435			EI5C_03040	EUN1f_03278	EUN1h_02309	Ea1.12_05596	G2_02103	KB5_03919	M16386_02301	Cj_02117	QA3_05783	R43_01055	EuI1c_01187	ArI3_03545
group_270		hypothetical protein	29	29	1	1	7771	1	45843		125	257	234	ACN14a_01152	ARgP5_06436	AgB32_05138	AgPm24_04401	AgTrS_00549	AvVan_04134	AvcI1_05747	BCU110501_06038	BMG5.1_05040	BMG5.11_04181	BMG5.12_00884	BMG5.23_00452	BMG5.30_01108		CCl3_00814		Cc1.17_06472	CeD_00213	CpI1_00595	DC12_03848	Dg1_01151		EI5C_04706	EUN1f_04304		Ea1.12_00897	G2_06525	KB5_01343		Cj_04011	QA3_03562	R43_07307	EuI1c_06066	ArI3_01226
sigE_3		ECF RNA polymerase sigma factor SigE	29	29	1	1	30644	1	70333		704	1004	825	ACN14a_05429	ARgP5_05363	AgB32_04930	AgPm24_03067	AgTrS_02329	AvVan_02671	AvcI1_01374	BCU110501_02396		BMG5.11_00158	BMG5.12_00112	BMG5.23_03617		BMG5.36_05837	CCl3_04073	CN3_02028	Cc1.17_05623	CeD_02287	CpI1_02071	DC12_01864			EI5C_03302	EUN1f_01577	EUN1h_02642	Ea1.12_05095	G2_05165		M16386_02106	Cj_00177	QA3_05421	R43_01428	EuI1c_00731	ArI3_03152
group_172		hypothetical protein	28	28	1	1	100485	1	19094		251	266	261	ACN14a_05197	ARgP5_02682	AgB32_02210	AgPm24_01652	AgTrS_02538	AvVan_01878	AvcI1_00102	BCU110501_04765	BMG5.1_00068	BMG5.11_06072		BMG5.23_01425	BMG5.30_00275		CCl3_03856			CeD_02460	CpI1_02775	DC12_01585	Dg1_03886	Dg2_00566	EI5C_04356	EUN1f_04839		Ea1.12_04826	G2_02243	KB5_01935		Cj_01692	QA3_05642	R43_01195	EuI1c_01040	ArI3_03402
sufB		FeS cluster assembly protein SufB	28	28	1	1	76529	1	36024		494	1424	1375	ACN14a_04081	ARgP5_03678	AgB32_05086	AgPm24_04939	AgTrS_01865	AvVan_00580	AvcI1_02321	BCU110501_03533	BMG5.1_04786	BMG5.11_04706	BMG5.12_05846	BMG5.23_03209	BMG5.30_04856		CCl3_01744		Cc1.17_00266	CeD_01071	CpI1_00825		Dg1_01785	Dg2_03526	EI5C_00748	EUN1f_03463		Ea1.12_02126	G2_00358	KB5_03389		Cj_04906	QA3_00349	R43_03254		ArI3_04545
garA		Glycogen accumulation regulator GarA	28	28	1	1	104713	1	2857		308	797	590	ACN14a_02017	ARgP5_03298	AgB32_05650	AgPm24_00479	AgTrS_00662	AvVan_01885	AvcI1_05336	BCU110501_00159	BMG5.1_01891	BMG5.11_06344	BMG5.12_00680	BMG5.23_01164	BMG5.30_01839		CCl3_01542		Cc1.17_02228	CeD_00865	CpI1_03128		Dg1_02271	Dg2_05297	EI5C_00459	EUN1f_05471		Ea1.12_05216	G2_06042	KB5_00070		Cj_03541	QA3_02713	R43_02299		ArI3_00285
clpP2_1		ATP-dependent Clp protease proteolytic subunit 2	28	28	1	1	114225	1	62484		332	683	630	ACN14a_01681		AgB32_02659	AgPm24_03003	AgTrS_02238	AvVan_01197	AvcI1_06046	BCU110501_00389		BMG5.11_06105	BMG5.12_00401	BMG5.23_01562		BMG5.36_02700	CCl3_01272	CN3_05709	Cc1.17_03057	CeD_01845	CpI1_00098	DC12_04658			EI5C_00674	EUN1f_03215	EUN1h_04462	Ea1.12_00152	G2_00419	KB5_01842		Cj_02224	QA3_03043	R43_03186	EuI1c_01970	ArI3_00630
hupA		DNA-binding protein HU 1	28	28	1	1	99944	1	18843		284	296	285	ACN14a_05187	ARgP5_02692	AgB32_02199	AgPm24_01642	AgTrS_00080	AvVan_01860	AvcI1_00112	BCU110501_04775	BMG5.1_00081	BMG5.11_06060	BMG5.12_06037	BMG5.23_01415	BMG5.30_00264		CCl3_03846		Cc1.17_00924	CeD_02470	CpI1_02765		Dg1_03852	Dg2_03711	EI5C_04346	EUN1f_04849		Ea1.12_01595	G2_02233	KB5_01925		Cj_01682	QA3_05652	R43_01185		ArI3_03412
group_1235		hypothetical protein	27	27	1	1	4202	1	9492		218	227	218	ACN14a_04607	ARgP5_06154	AgB32_05007	AgPm24_02411	AgTrS_01492	AvVan_02993	AvcI1_05196	BCU110501_03764	BMG5.1_03811	BMG5.11_08494	BMG5.12_01330	BMG5.23_02800	BMG5.30_04206		CCl3_03337		Cc1.17_03709	CeD_02198	CpI1_04678		Dg1_03386		EI5C_01018	EUN1f_03682		Ea1.12_03411	G2_06655	KB5_00917		Cj_04780	QA3_06225	R43_02873		ArI3_04024
group_2106		hypothetical protein	27	27	1	1	30482	1	70481		167	167	167	ACN14a_05434	ARgP5_05368	AgB32_04925				AvcI1_01379	BCU110501_02391		BMG5.11_00163	BMG5.12_00117	BMG5.23_03613		BMG5.36_05842	CCl3_04077	CN3_02023	Cc1.17_05618	CeD_02283	CpI1_02066	DC12_01869			EI5C_03307	EUN1f_01572	EUN1h_02637	Ea1.12_05090	G2_05170	KB5_00801	M16386_02111	Cj_00172	QA3_05415	R43_01433	EuI1c_00726	ArI3_03147
degU_1		Transcriptional regulatory protein DegU	27	27	1	1	7555	1	42375		713	713	713	ACN14a_01146	ARgP5_02581	AgB32_05245	AgPm24_04407	AgTrS_00557	AvVan_02526	AvcI1_05753	BCU110501_05732		BMG5.11_04175	BMG5.12_00890	BMG5.23_00458		BMG5.36_04663	CCl3_00808	CN3_00122	Cc1.17_06478	CeD_00219	CpI1_00601	DC12_03840			EI5C_04711		EUN1h_02693	Ea1.12_00891		KB5_01337	M16386_00669	Cj_04005	QA3_03568		EuI1c_06072	ArI3_01232
fdxA_2		Ferredoxin	27	27	1	1	79226	1	45579		323	323	323	ACN14a_05459	ARgP5_04710	AgB32_04896	AgPm24_03111	AgTrS_01808	AvVan_01499	AvcI1_01404		BMG5.1_02648			BMG5.23_04187	BMG5.30_02219	BMG5.36_05850	CCl3_04099	CN3_02015		CeD_03858	CpI1_02036	DC12_01877	Dg1_00880	Dg2_04440		EUN1f_03160	EUN1h_02629		G2_05179	KB5_01199	M16386_02119		QA3_05394	R43_01441	EuI1c_00718	ArI3_03116
group_127		hypothetical protein	26	26	1	1	68149	1	54978		155	605	366	ACN14a_00036	ARgP5_00344	AgB32_01185	AgPm24_02854	AgTrS_02885	AvVan_01435	AvcI1_00664	BCU110501_04285		BMG5.11_07086	BMG5.12_02258	BMG5.23_00854			CCl3_00038		Cc1.17_02742	CeD_03590	CpI1_01698	DC12_02863			EI5C_03829	EUN1f_03019		Ea1.12_04485	G2_03800	KB5_04079		Cj_04349	QA3_04738	R43_05247	EuI1c_07177	ArI3_02429
rpsD		30S ribosomal protein S4	24	24	1	1	42778	3	9		629	629	629	ACN14a_00972	ARgP5_02992	AgB32_03374	AgPm24_01708	AgTrS_02301	AvVan_00397	AvcI1_03920	BCU110501_05374		BMG5.11_03663	BMG5.12_03986	BMG5.23_00157			CCl3_00645		Cc1.17_02576	CeD_00539	CpI1_05441				EI5C_04248	EUN1f_04255		Ea1.12_02853	G2_00839	KB5_02715		Cj_05660	QA3_03755	R43_07089		ArI3_01412
rpsB		30S ribosomal protein S2	24	24	1	1	99768	1	18390		869	1010	915	ACN14a_05149	ARgP5_02151	AgB32_05425	AgPm24_01602	AgTrS_00041	AvVan_04621	AvcI1_00150	BCU110501_04821		BMG5.11_06014	BMG5.12_06101	BMG5.23_01375			CCl3_03806		Cc1.17_00967	CeD_02995	CpI1_02725				EI5C_03975	EUN1f_01742		Ea1.12_01824	G2_02190	KB5_01753		Cj_01634	QA3_05692	R43_01142		ArI3_03452
group_25146		hypothetical protein	24	24	1	1	56874	1	71186		197	200	198	ACN14a_05606	ARgP5_04290	AgB32_01763	AgPm24_01086	AgTrS_00420	AvVan_02257	AvcI1_01553	BCU110501_02252		BMG5.11_05393	BMG5.12_00234	BMG5.23_00661			CCl3_04215		Cc1.17_03250	CeD_01397	CpI1_01915				EI5C_02781	EUN1f_04672		Ea1.12_02343	G2_05069	KB5_02083		Cj_00031	QA3_05264	R43_08135		ArI3_02992
atpD		ATP synthase subunit beta	24	24	1	1	31511	1	86331		1439	1550	1452	ACN14a_05279	ARgP5_02480	AgB32_03571	AgPm24_05416	AgTrS_00709	AvVan_00241	AvcI1_03267	BCU110501_02535		BMG5.11_00012	BMG5.12_04797	BMG5.23_02865			CCl3_03942		Cc1.17_05768	CeD_03439	CpI1_01682				EI5C_02966	EUN1f_01235		Ea1.12_03470	G2_03036	KB5_03103		Cj_00320	QA3_05559	R43_01275		ArI3_03310
rplL		50S ribosomal protein L7/L12	24	24	1	1	42890	1	6877		389	392	391	ACN14a_00935	ARgP5_04489	AgB32_03337	AgPm24_04487	AgTrS_00604	AvVan_00116	AvcI1_03957	BCU110501_05410		BMG5.11_03909	BMG5.12_04024	BMG5.23_00119			CCl3_00607		Cc1.17_02538	CeD_00501	CpI1_05404				EI5C_02103	EUN1f_06734		Ea1.12_01820	G2_00801	KB5_02753		Cj_05696	QA3_03792	R43_07049		ArI3_01449
moeZ		putative adenylyltransferase/sulfurtransferase MoeZ	24	24	1	1	31108	1	85776		1172	1172	1172	ACN14a_05390	ARgP5_03862	AgB32_04972	AgPm24_00921	AgTrS_01572	AvVan_00740	AvcI1_00498	BCU110501_02435		BMG5.11_00116	BMG5.12_00074	BMG5.23_03103			CCl3_04042		Cc1.17_05663	CeD_02320	CpI1_05968				EI5C_02865	EUN1f_02679		Ea1.12_00761	G2_05401	KB5_04380		Cj_00217	QA3_05458	R43_01392		ArI3_03192
prs_2		Ribose-phosphate pyrophosphokinase	24	24	1	1	29984	1	70844		236	974	926	ACN14a_05598	ARgP5_05419	AgB32_01771	AgPm24_01094	AgTrS_00412	AvVan_00345	AvcI1_01545	BCU110501_02277		BMG5.11_05419	BMG5.12_00222	BMG5.23_00653			CCl3_04207		Cc1.17_05502	CeD_01405	CpI1_01923				EI5C_02815	EUN1f_02739		Ea1.12_01855	G2_05290	KB5_02186		Cj_00056	QA3_05272	R43_01551		ArI3_03000
rplK		50S ribosomal protein L11	24	24	1	1	42898	1	6880		434	434	434	ACN14a_00932	ARgP5_04492	AgB32_03334	AgPm24_04490	AgTrS_00601	AvVan_00113	AvcI1_03960	BCU110501_05413		BMG5.11_03912	BMG5.12_04027	BMG5.23_00116			CCl3_00604		Cc1.17_02535	CeD_00498	CpI1_05401				EI5C_02100	EUN1f_06731		Ea1.12_01817	G2_00798	KB5_02756		Cj_05699	QA3_03795	R43_07046		ArI3_01452
rplU_1		50S ribosomal protein L21	24	24	1	1	114479	1	35749		317	461	323	ACN14a_01695	ARgP5_00235	AgB32_02645	AgPm24_02989	AgTrS_01177	AvVan_00441	AvcI1_06060	BCU110501_00376		BMG5.11_06119	BMG5.12_00414	BMG5.23_01576			CCl3_01286		Cc1.17_03043	CeD_01831	CpI1_00112				EI5C_00661	EUN1f_02143		Ea1.12_04486	G2_00406	KB5_01857		Cj_02238	QA3_03029	R43_03199		ArI3_00616
rplS		50S ribosomal protein L19	24	24	1	1	99849	1	18566		341	395	358	ACN14a_05158	ARgP5_06469	AgB32_02169	AgPm24_01612	AgTrS_00050	AvVan_00027	AvcI1_00141	BCU110501_04812		BMG5.11_06023	BMG5.12_06071	BMG5.23_01384			CCl3_03815		Cc1.17_00959	CeD_02501	CpI1_02735				EI5C_03983	EUN1f_01751		Ea1.12_01630	G2_02199	KB5_01894		Cj_01643	QA3_05683	R43_01152		ArI3_03442
rplT		50S ribosomal protein L20	24	24	1	1	82304	1	73916		380	395	380	ACN14a_04643	ARgP5_00608	AgB32_00338	AgPm24_04798	AgTrS_02808	AvVan_00904	AvcI1_00058	BCU110501_03249		BMG5.11_07706	BMG5.12_01152	BMG5.23_02995			CCl3_03368		Cc1.17_01821	CeD_03155	CpI1_03699				EI5C_02388	EUN1f_05757		Ea1.12_00663	G2_07560	KB5_04647		Cj_04173	QA3_06192	R43_02840		ArI3_03986
infB		Translation initiation factor IF-2	24	24	1	1	99590	1	18340		1826	1826	1826	ACN14a_05130	ARgP5_04974	AgB32_03970	AgPm24_04314	AgTrS_00024	AvVan_03049	AvcI1_00868	BCU110501_04841		BMG5.11_05994	BMG5.12_06122	BMG5.23_01356			CCl3_03787		Cc1.17_00989	CeD_02976	CpI1_03912				EI5C_03954	EUN1f_02377		Ea1.12_06198	G2_02169	KB5_01735		Cj_01613	QA3_05710	R43_01120		ArI3_03471
tatA_1		Sec-independent protein translocase protein TatA	23	23	1	1	45856	1	80967		251	323	287	ACN14a_02576	ARgP5_02648	AgB32_00535	AgPm24_03259	AgTrS_01222	AvVan_01155	AvcI1_01030	BCU110501_00035		BMG5.11_08980	BMG5.12_01261	BMG5.23_02051			CCl3_02771		Cc1.17_02121	CeD_02182	CpI1_01493				EI5C_00356			Ea1.12_01357	G2_04811	KB5_01983		Cj_03410	QA3_00838	R43_02406		ArI3_05042
lsr2		Nucleoid-associated protein Lsr2	23	23	1	1	99163	1	17647		341	341	341	ACN14a_05063	ARgP5_04906	AgB32_03000	AgPm24_01965	AgTrS_00394	AvVan_01339	AvcI1_00801	BCU110501_04902		BMG5.11_08834	BMG5.12_02417	BMG5.23_01528			CCl3_03719		Cc1.17_01047	CeD_01712	CpI1_03843				EI5C_03044	EUN1f_03273		Ea1.12_05589	G2_02108			Cj_02124	QA3_05779	R43_01059		ArI3_03541
folE		GTP cyclohydrolase 1	23	23	1	1	57826	1	67453		653	776	735	ACN14a_05876		AgB32_01936	AgPm24_01366	AgTrS_02560		AvcI1_05456	BCU110501_06572		BMG5.11_05642	BMG5.12_01752	BMG5.23_01900			CCl3_04587		Cc1.17_06209	CeD_00799	CpI1_04451	DC12_02432				EUN1f_02913		Ea1.12_03967	G2_04921	KB5_04532		Cj_01860	QA3_05035	R43_05525	EuI1c_00310	ArI3_02744
group_439		hypothetical protein	23	23	1	1	3449	1	62664		515	536	519	ACN14a_01621	ARgP5_03764	AgB32_04066	AgPm24_03051	AgTrS_02444		AvcI1_02596	BCU110501_03016		BMG5.11_07545	BMG5.12_00358	BMG5.23_02167			CCl3_01216		Cc1.17_03100	CeD_02063	CpI1_00043				EI5C_04145	EUN1f_04439		Ea1.12_03221	G2_00474	KB5_03968		Cj_02179	QA3_03105	R43_03135		ArI3_00688
group_449		hypothetical protein	23	23	1	1	92636	1	72334		221	332	247	ACN14a_05707	ARgP5_06037	AgB32_01703	AgPm24_02158	AgTrS_01984	AvVan_01404	AvcI1_01649	BCU110501_02212		BMG5.11_07278	BMG5.12_00296	BMG5.23_02944			CCl3_04290		Cc1.17_03292	CeD_02862	CpI1_05199				EI5C_02721	EUN1f_00394		Ea1.12_06620	G2_05117			Cj_01083	QA3_05221	R43_08202		ArI3_02944
disA		DNA integrity scanning protein DisA	23	23	1	1	53975	1	67005		1079	1088	1079	ACN14a_05818	ARgP5_00824	AgB32_00080	AgPm24_02274		AvVan_00040	AvcI1_05514	BCU110501_03612		BMG5.11_08000	BMG5.12_02977	BMG5.23_03052			CCl3_04518		Cc1.17_06151	CeD_03198	CpI1_04388				EI5C_01626	EUN1f_05562		Ea1.12_00800	G2_04986	KB5_02454		Cj_05244	QA3_05094	R43_05591		ArI3_02810
ino1		Inositol-3-phosphate synthase	23	23	1	1	68406	1	59234		1073	1073	1073	ACN14a_06116	ARgP5_00394	AgB32_02545	AgPm24_03667	AgTrS_01010	AvVan_00800	AvcI1_01227	BCU110501_04314		BMG5.11_07058	BMG5.12_02230	BMG5.23_02536			CCl3_04806		Cc1.17_02714	CeD_02385	CpI1_02157					EUN1f_02865		Ea1.12_01304	G2_03826	KB5_04846		Cj_04377	QA3_04798	R43_05276		ArI3_02493
acpM		Meromycolate extension acyl carrier protein	23	23	1	1	98707	1	1735		248	248	248								BCU110501_04922	BMG5.1_00216	BMG5.11_08854	BMG5.12_02438	BMG5.23_01512	BMG5.30_00135	BMG5.36_02261	CCl3_03703	CN3_08281	Cc1.17_01067	CeD_01696		DC12_01423	Dg1_03717		EI5C_03027	EUN1f_03608	EUN1h_02296	Ea1.12_05609	G2_02089	KB5_03908	M16386_02288	Cj_02104		R43_01041	EuI1c_01200
group_298		hypothetical protein	22	22	1	1	63574	1	66785		299	299	299	ACN14a_01352	ARgP5_02251	AgB32_03058			AvVan_00878	AvcI1_04409	BCU110501_01814		BMG5.11_04388	BMG5.12_05233	BMG5.23_01685			CCl3_00971		Cc1.17_04328	CeD_00088	CpI1_05856				EI5C_02213	EUN1f_01183		Ea1.12_04289	G2_04339	KB5_00323		Cj_05291	QA3_03359	R43_00547		ArI3_00985
hrdB_1		RNA polymerase principal sigma factor HrdB	22	22	1	1	101217	1	36139		251	1250	1060	ACN14a_01784	ARgP5_00552	AgB32_00527	AgPm24_02904	AgTrS_00861	AvVan_00549	AvcI1_06148	BCU110501_03575	BMG5.1_04845			BMG5.23_01641	BMG5.30_04911	BMG5.36_01177	CCl3_01351	CN3_07716		CeD_01766	CpI1_00226		Dg1_01716	Dg2_04485			EUN1h_01264			KB5_03800			QA3_02936			ArI3_00530
crp_2		CRP-like cAMP-activated global transcriptional regulator	22	22	1	1	100435	1	16671		677	791	728	ACN14a_05199	ARgP5_02680	AgB32_02212	AgPm24_01654	AgTrS_02540		AvcI1_00100	BCU110501_04761		BMG5.11_06076	BMG5.12_06023	BMG5.23_01427			CCl3_03858		Cc1.17_00910	CeD_02458	CpI1_02777				EI5C_04360	EUN1f_04835			G2_02247	KB5_01937		Cj_01695	QA3_05640	R43_01199		ArI3_03400
rpmH		50S ribosomal protein L34	22	22	1	1	66955	1	52837		137	137	137	ACN14a_06138	ARgP5_00375	AgB32_02056	AgPm24_03688	AgTrS_02521	AvVan_02947	AvcI1_00628		BMG5.1_01847		BMG5.12_02209	BMG5.23_02559	BMG5.30_03005		CCl3_04829		Cc1.17_02692	CeD_02408			Dg1_00005	Dg2_02993		EUN1f_07278			G2_03848	KB5_04822			QA3_04775	R43_05299		ArI3_02469
sucD		Succinate--CoA ligase [ADP-forming] subunit alpha	22	22	1	1	7016	1	44645		872	872	872	ACN14a_01015	ARgP5_01784	AgB32_00146			AvVan_02950	AvcI1_05884	BCU110501_05328		BMG5.11_03616	BMG5.12_04516	BMG5.23_00202			CCl3_00690		Cc1.17_02620	CeD_00584	CpI1_05485				EI5C_04973	EUN1f_02408		Ea1.12_02620	G2_00886	KB5_00759		Cj_05613	QA3_03710	R43_07136		ArI3_01366
group_7931		hypothetical protein	22	22	1	1	6983	1	24146		359	359	359	ACN14a_01005	ARgP5_01794	AgB32_00511			AvVan_01450	AvcI1_03887	BCU110501_05341		BMG5.11_03629	BMG5.12_04505	BMG5.23_00192			CCl3_00680		Cc1.17_02609	CeD_00574	CpI1_05476				EI5C_04962	EUN1f_04290		Ea1.12_02607	G2_00874	KB5_00769		Cj_05627	QA3_03720	R43_07124		ArI3_01377
group_728		hypothetical protein	21	21	1	1	99782	1	18446		296	296	296	ACN14a_05155	ARgP5_06466		AgPm24_01609	AgTrS_00047		AvcI1_00144	BCU110501_04815		BMG5.11_06020	BMG5.12_06074	BMG5.23_01381					Cc1.17_00962	CeD_02504	CpI1_02731				EI5C_03980	EUN1f_01748		Ea1.12_01633	G2_02196	KB5_01891		Cj_01640	QA3_05686	R43_01149		ArI3_03446
rplP		50S ribosomal protein L16	20	20	1	1	42839	6	31		416	416	416								BCU110501_05394	BMG5.1_01578	BMG5.11_03683	BMG5.12_04006		BMG5.30_00481	BMG5.36_05104		CN3_00320	Cc1.17_02556			DC12_03662	Dg1_04107	Dg2_02511	EI5C_04228	EUN1f_06752	EUN1h_00486	Ea1.12_02833	G2_00819		M16386_00992	Cj_05680		R43_07068	EuI1c_06249
ilvH		Putative acetolactate synthase small subunit	20	20	1	1	100402	1	16647		524	581	527	ACN14a_05209	ARgP5_02670	AgB32_02222	AgPm24_01663	AgTrS_01733	AvVan_00465	AvcI1_00090	BCU110501_04751		BMG5.11_06086	BMG5.12_06012						Cc1.17_00900		CpI1_02787				EI5C_04997	EUN1f_04825		Ea1.12_06457	G2_02257			Cj_01705	QA3_05630	R43_01209		ArI3_03389
nifH1		Nitrogenase iron protein 1	20	20	1	1	23874	1	84187		863	869	864	ACN14a_06074	ARgP5_04652	AgB32_02508			AvVan_01042	AvcI1_01187	BCU110501_01855		BMG5.11_09206	BMG5.12_02645	BMG5.23_01005			CCl3_04764		Cc1.17_03514	CeD_00622	CpI1_02113				EI5C_01777	EUN1f_05007		Ea1.12_01443		KB5_00222		Cj_06853	QA3_04838			ArI3_02537
rpsR1		30S ribosomal protein S18 1	19	19	1	1	68347	1	59167		236	236	236								BCU110501_04304	BMG5.1_01812	BMG5.11_07067	BMG5.12_02239		BMG5.30_03038	BMG5.36_08119		CN3_01173	Cc1.17_02723			DC12_02843	Dg1_04697		EI5C_03848	EUN1f_02628	EUN1h_01669	Ea1.12_01313	G2_03817		M16386_04971	Cj_04368		R43_05267	EuI1c_07198
group_2166		hypothetical protein	19	19	1	1	82011	1	74760		317	356	320		ARgP5_00592	AgB32_05052	AgPm24_04018	AgTrS_00937	AvVan_00847	AvcI1_00041					BMG5.23_03011		BMG5.36_00783	CCl3_03384	CN3_07800		CeD_03139	CpI1_03680	DC12_00883					EUN1h_05343			KB5_04631	M16386_03532		QA3_06175		EuI1c_01694	ArI3_03966
nusG		Transcription termination/antitermination protein NusG	19	19	1	1	42975	1	6978		617	884	826	ACN14a_00931		AgB32_03333			AvVan_00112	AvcI1_03961	BCU110501_05414	BMG5.1_01553	BMG5.11_03913		BMG5.23_00115	BMG5.30_00505		CCl3_00603			CeD_00497	CpI1_05400		Dg1_04129	Dg2_00358				Ea1.12_01816		KB5_02757		Cj_05700	QA3_03796			ArI3_01453
rpoC		DNA-directed RNA polymerase subunit beta'	19	19	1	1	42873	10	34		1214	3890	3749	ACN14a_00937	ARgP5_04487	AgB32_03339	AgPm24_04485	AgTrS_00606	AvVan_00118	AvcI1_03955		BMG5.1_01560	BMG5.11_03907	BMG5.12_04022						Cc1.17_02540		CpI1_05406				EI5C_02105	EUN1f_06736		Ea1.12_01822	G2_00803				QA3_03790	R43_07051		ArI3_01447
rplE		50S ribosomal protein L5	19	19	1	1	42281	7	18		542	599	582	ACN14a_00957	ARgP5_02977		AgPm24_01693	AgTrS_00626	AvVan_00412	AvcI1_03935					BMG5.23_00142		BMG5.36_05099	CCl3_00630	CN3_00315		CeD_00524	CpI1_05426	DC12_03667					EUN1h_00491			KB5_02730	M16386_00987		QA3_03770		EuI1c_06244	ArI3_01427
yitJ		Bifunctional homocysteine S-methyltransferase/5,10-methylenetetrahydrofolate reductase	18	18	1	1	101282	1	36754		773	1112	829	ACN14a_03291			AgPm24_02036	AgTrS_01038		AvcI1_04750				BMG5.12_05516	BMG5.23_04581			CCl3_02443	CN3_03453	Cc1.17_01428	CeD_03005		DC12_05711	Dg1_02337			EUN1f_02556	EUN1h_03285		G2_02698	KB5_02813				R43_06927	EuI1c_03704
rpmG2		50S ribosomal protein L33 2	18	18	1	1	86585	1	6863		164	164	164	ACN14a_00925	ARgP5_04499	AgB32_03327	AgPm24_04497	AgTrS_00594	AvVan_03368	AvcI1_03967					BMG5.23_00109		BMG5.36_05130	CCl3_00597	CN3_00353		CeD_00491	CpI1_01395						EUN1h_00453			KB5_02763	M16386_03157		QA3_03802			ArI3_01461
ndkA		Nucleoside diphosphate kinase	18	18	1	1	113693	36	16		413	413	413	ACN14a_01685	ARgP5_04328	AgB32_02655	AgPm24_02999	AgTrS_02234	AvVan_01193	AvcI1_06050		BMG5.1_00409			BMG5.23_01566	BMG5.30_00792		CCl3_01276			CeD_01841	CpI1_00102		Dg1_01591	Dg2_04281						KB5_01846			QA3_03039			ArI3_00626
recA		Protein RecA	17	17	1	1	89084	1	17449		1037	1058	1041	ACN14a_05091	ARgP5_04936	AgB32_03027	AgPm24_03576		AvVan_01762	AvcI1_00829					BMG5.23_01556			CCl3_03747			CeD_01739	CpI1_03873				EI5C_03068	EUN1f_01543			G2_02133	KB5_00301			QA3_05750	R43_01084		ArI3_03511
group_56		hypothetical protein	17	17	1	1	112463	1	20305		92	602	432	ACN14a_00490	ARgP5_02922		AgPm24_03330			AvcI1_02894					BMG5.23_04221		BMG5.36_07611	CCl3_02718		Cc1.17_00792		CpI1_02540	DC12_03086	Dg1_04326		EI5C_03600				G2_05642				QA3_04253	R43_04894	EuI1c_06923	ArI3_01923
wcaJ		UDP-glucose:undecaprenyl-phosphate glucose-1-phosphate transferase	17	17	1	1	114664	1	35917		173	1877	1665	ACN14a_05442		AgB32_02760	AgPm24_00291	AgTrS_00843		AvcI1_01387	BCU110501_00297		BMG5.11_06208	BMG5.12_00475						Cc1.17_01326			DC12_04918		Dg2_04849	EI5C_00590	EUN1f_06817		Ea1.12_06166	G2_02338			Cj_02330		R43_01927
rpsZ		30S ribosomal protein S14 type Z	16	16	1	1	42827	7	30		185	185	185								BCU110501_05388		BMG5.11_03677	BMG5.12_04000			BMG5.36_05098		CN3_00314	Cc1.17_02562			DC12_03668			EI5C_04234	EUN1f_06758	EUN1h_00492	Ea1.12_02839	G2_00825		M16386_00986	Cj_05674		R43_07075	EuI1c_06243
group_450		hypothetical protein	16	16	1	1	58172	1	67162		203	374	267	ACN14a_05857						AvcI1_05475	BCU110501_06592		BMG5.11_05622	BMG5.12_03012	BMG5.23_01921			CCl3_04566		Cc1.17_06189	CeD_00820	CpI1_04428				EI5C_01667			Ea1.12_00972		KB5_04553		Cj_05738	QA3_05055			ArI3_02768
group_601	scoF_1	Cold shock protein ScoF	16	16	1	1	23830	1	84079		203	203	203	ACN14a_06052	ARgP5_00672	AgB32_02483			AvVan_02701	AvcI1_01165				BMG5.12_01671	BMG5.23_00986			CCl3_04745		Cc1.17_03666	CeD_00641	CpI1_02561	DC12_03300								KB5_01234			QA3_04861		EuI1c_06680	ArI3_02563
efp		Elongation factor P	16	16	1	1	83991	1	74270		563	563	563	ACN14a_04670	ARgP5_05135	AgB32_05042			AvVan_01527	AvcI1_00031					BMG5.23_03021		BMG5.36_00793	CCl3_03394	CN3_07810		CeD_03129	CpI1_03670						EUN1h_05333			KB5_04621	M16386_03522		QA3_06165			ArI3_03956
group_991		hypothetical protein	16	16	1	1	99915	1	18702		233	233	233								BCU110501_04788		BMG5.11_06048	BMG5.12_06047			BMG5.36_04960		CN3_06974	Cc1.17_00934			DC12_01564			EI5C_04336	EUN1f_00778	EUN1h_02448	Ea1.12_01607	G2_02223		M16386_01872	Cj_01668		R43_01175	EuI1c_01061
group_15		hypothetical protein	15	31	2.07	1	13439	1	64448	Hypothetical protein with no hits to refseq/uniprot/clusters/cdd/tigrfams/pfam overlapping another protein with hits	107	770	504	ACN14a_02220		AgB32_01985	AgPm24_05155	AgTrS_03649		AvcI1_02151			BMG5.11_09588 BMG5.11_08543 BMG5.11_09573 BMG5.11_09956	BMG5.12_04971 BMG5.12_04980 BMG5.12_03832						Cc1.17_02835 Cc1.17_02077 Cc1.17_05261 Cc1.17_06868 Cc1.17_00670 Cc1.17_00726 Cc1.17_04750 Cc1.17_06771						EI5C_01599			Ea1.12_04183 Ea1.12_04880 Ea1.12_03167 Ea1.12_03486	G2_05729	KB5_03317		Cj_01404 Cj_00589	QA3_02395	R43_07788
whiB1		Transcriptional regulator WhiB1	15	15	1	1	31225	1	85934		248	314	252	ACN14a_05340						AvcI1_00548	BCU110501_02486		BMG5.11_00062	BMG5.12_00025						Cc1.17_05712		CpI1_01625				EI5C_02915	EUN1f_06011		Ea1.12_04389	G2_05352			Cj_00270	QA3_05508	R43_01341		ArI3_03248
ftsK_1		DNA translocase FtsK	15	15	1	1	88880	1	18148		1529	2699	2458	ACN14a_05106	ARgP5_04951	AgB32_04875	AgPm24_05336	AgTrS_00003	AvVan_01577	AvcI1_00844					BMG5.23_01331		BMG5.36_04884	CCl3_03763			CeD_02951	CpI1_03888									KB5_01710			QA3_05735			ArI3_03495
groL2		60 kDa chaperonin 2	15	15	1	1	53706	1	53339		437	1628	1291		ARgP5_03169	AgB32_01862		AgTrS_04247	AvVan_04477			BMG5.1_03496				BMG5.30_03107	BMG5.36_07921		CN3_01362				DC12_02644	Dg1_04620	Dg2_00060			EUN1h_01461				M16386_02513		QA3_02315		EuI1c_00139
group_1129		hypothetical protein	14	14	1	1	64640	1	59387		1502	1502	1502	ACN14a_00030	ARgP5_00350	AgB32_01190	AgPm24_02848	AgTrS_02640	AvVan_02292	AvcI1_00658					BMG5.23_00860			CCl3_00032			CeD_03596	CpI1_01693									KB5_02707			QA3_04743			ArI3_02434
secY		Protein translocase subunit SecY	14	14	1	1	42319	32	16		1292	1292	1292	ACN14a_00965	ARgP5_02985	AgB32_03367	AgPm24_01701	AgTrS_00634	AvVan_00404	AvcI1_03927					BMG5.23_00150			CCl3_00638			CeD_00532	CpI1_05434									KB5_02722			QA3_03762			ArI3_01419
mshA_5		D-inositol 3-phosphate glycosyltransferase	14	14	1	1	5602	1	42330		1130	1130	1130	ACN14a_01099	ARgP5_01274	AgB32_05275	AgPm24_01988	AgTrS_02125	AvVan_02850	AvcI1_05800					BMG5.23_00488			CCl3_00778			CeD_00249	CpI1_00641									KB5_01307			QA3_03612			ArI3_01273
group_1227		hypothetical protein	14	14	1	1	74910	1	49288		437	437	437	ACN14a_04496	ARgP5_01409	AgB32_00478	AgPm24_00547	AgTrS_03149	AvVan_01203	AvcI1_06508					BMG5.23_00286			CCl3_03237			CeD_01963	CpI1_06007									KB5_03535			QA3_06335			ArI3_04158
ispG		4-hydroxy-3-methylbut-2-en-1-yl diphosphate synthase (flavodoxin)	14	14	1	1	99755	1	17157		1154	1154	1154	ACN14a_05141	ARgP5_02159	AgB32_05417	AgPm24_04305	AgTrS_00033	AvVan_00315	AvcI1_00158					BMG5.23_01367			CCl3_03798			CeD_02987	CpI1_03923									KB5_01745			QA3_05700			ArI3_03460
sthA		putative soluble pyridine nucleotide transhydrogenase	14	14	1	1	79068	1	43439		1409	1412	1409	ACN14a_05484	ARgP5_04198	AgB32_05519	AgPm24_03978	AgTrS_03750	AvVan_01020	AvcI1_01429					BMG5.23_00569			CCl3_04123			CeD_01488	CpI1_02012									KB5_01174			QA3_05369			ArI3_03092
group_1275		PhoH-like protein	14	14	1	1	79001	1	43375		1292	1292	1292	ACN14a_05528	ARgP5_04181	AgB32_04425	AgPm24_03966	AgTrS_03265	AvVan_03528	AvcI1_01473					BMG5.23_00583			CCl3_04137			CeD_01475	CpI1_01995									KB5_02354			QA3_05349			ArI3_03075
pstB1		Phosphate import ATP-binding protein PstB 1	14	14	1	1	51792	1	67002		776	776	776	ACN14a_05821	ARgP5_00821	AgB32_00070	AgPm24_02277	AgTrS_02317	AvVan_00043	AvcI1_05511					BMG5.23_03049			CCl3_04521			CeD_03201	CpI1_04391									KB5_02451			QA3_05091			ArI3_02807
regX3_1		Sensory transduction protein regX3	14	14	1	1	85448	1	61179		680	695	682	ACN14a_00839	ARgP5_01081	AgB32_05147	AgPm24_04578	AgTrS_03116	AvVan_02458	AvcI1_04053					BMG5.23_02653			CCl3_00502			CeD_00398	CpI1_01305									KB5_04218			QA3_03892			ArI3_01555
rpmD		50S ribosomal protein L30	14	14	1	1	42820	32	2		185	185	185	ACN14a_00963	ARgP5_02983	AgB32_03365	AgPm24_01699	AgTrS_00632	AvVan_00406	AvcI1_03929					BMG5.23_00148			CCl3_00636			CeD_00530	CpI1_05432									KB5_02724			QA3_03764			ArI3_01421
moaA1		GTP 3',8-cyclase 1	14	14	1	1	35319	1	28940		1004	1004	1004	ACN14a_01262	ARgP5_05059	AgB32_03156	AgPm24_00169	AgTrS_03589	AvVan_02501	AvcI1_03617					BMG5.23_01749			CCl3_00873			CeD_00153	CpI1_04549									KB5_03859			QA3_03448			ArI3_01065
group_1872		hypothetical protein	14	14	1	1	104549	1	92685		263	263	263	ACN14a_02026	ARgP5_02805	AgB32_05657	AgPm24_00472	AgTrS_00655	AvVan_02517	AvcI1_05327					BMG5.23_02352			CCl3_01551			CeD_02575	CpI1_03135									KB5_00061			QA3_02704			ArI3_00278
glnA_2		Glutamine synthetase 1	14	14	1	1	4146	1	9430		1223	1424	1409	ACN14a_04596	ARgP5_06165	AgB32_05016	AgPm24_02398	AgTrS_00314	AvVan_01923	AvcI1_05207					BMG5.23_02812			CCl3_03325			CeD_02210	CpI1_04689									KB5_00929			QA3_06235			ArI3_04035
group_2072		hypothetical protein	14	14	1	1	88193	1	18834		233	584	355	ACN14a_05179	ARgP5_02701	AgB32_02191	AgPm24_01634	AgTrS_00072	AvVan_00005	AvcI1_00120					BMG5.23_01407			CCl3_03838			CeD_02478	CpI1_02757									KB5_01917			QA3_05661			ArI3_03420
group_3199		hypothetical protein	14	14	1	1	68127	1	54202		236	236	236	ACN14a_00057	ARgP5_00282	AgB32_01164	AgPm24_02873	AgTrS_01051	AvVan_01616	AvcI1_00685					BMG5.23_00835			CCl3_00055			CeD_03573	CpI1_01719									KB5_04096			QA3_04716			ArI3_02406
group_3307	rplP	50S ribosomal protein L16	14	14	1	1	42267	6	10		416	416	416	ACN14a_00952	ARgP5_02972	AgB32_03354	AgPm24_01688	AgTrS_00621	AvVan_00417	AvcI1_03940					BMG5.23_00137			CCl3_00625			CeD_00519	CpI1_05421									KB5_02735			QA3_03775			ArI3_01432
rpsM		30S ribosomal protein S13	14	14	1	1	42332	14	3		380	380	380	ACN14a_00970	ARgP5_02990	AgB32_03372	AgPm24_01706	AgTrS_02303	AvVan_00399	AvcI1_03922					BMG5.23_00155			CCl3_00643			CeD_00537	CpI1_05439									KB5_02717			QA3_03757			ArI3_01414
whiD_1		Transcriptional regulator WhiD	14	14	1	1	42631	1	24055		332	332	332	ACN14a_00997	ARgP5_01802	AgB32_00502	AgPm24_01733	AgTrS_00497	AvVan_00426	AvcI1_03895					BMG5.23_00184			CCl3_00672			CeD_00566	CpI1_05467									KB5_02021			QA3_03730			ArI3_01386
rbr1		Rubrerythrin-1	14	14	1	1	17531	1	48749		437	440	439	ACN14a_04555	ARgP5_01171	AgB32_00426	AgPm24_00369	AgTrS_00349	AvVan_02791	AvcI1_06449					BMG5.23_00229			CCl3_03293			CeD_02242	CpI1_04237									KB5_03646			QA3_06275			ArI3_04096
group_3856		hypothetical protein	14	14	1	1	30895	1	85617		506	506	506	ACN14a_05367	ARgP5_05773	AgB32_05003	AgPm24_00942	AgTrS_00125	AvVan_02463	AvcI1_00521					BMG5.23_03125			CCl3_04020			CeD_02342	CpI1_01596									KB5_04402			QA3_05481			ArI3_03219
group_3911	crp_2	CRP-like cAMP-activated global transcriptional regulator	14	14	1	1	54185	1	65962		701	758	713	ACN14a_05845	ARgP5_00798	AgB32_01968	AgPm24_02299	AgTrS_00796	AvVan_03624	AvcI1_05487					BMG5.23_01933			CCl3_04553			CeD_00832	CpI1_04416									KB5_01465			QA3_05067			ArI3_02780
hosA		Transcriptional regulator HosA	14	14	1	1	110079	1	29446		416	554	476	ACN14a_00614	ARgP5_02533	AgB32_02970	AgPm24_02744	AgTrS_03857	AvVan_00787	AvcI1_02769					BMG5.23_01823			CCl3_00346			CeD_01879	CpI1_02856									KB5_00658			QA3_04115			ArI3_01787
livH_1		High-affinity branched-chain amino acid transport system permease protein LivH	14	14	1	1	110028	1	29425		209	932	864	ACN14a_00626	ARgP5_04449	AgB32_02980	AgPm24_02754	AgTrS_03080	AvVan_00871	AvcI1_02757					BMG5.23_01811			CCl3_00358			CeD_01891	CpI1_02868									KB5_00605			QA3_04102			ArI3_01775
phoU2		Phosphate-specific transport system accessory protein PhoU	14	14	1	1	85418	1	61182		647	653	647	ACN14a_00837	ARgP5_01079	AgB32_05149	AgPm24_04580	AgTrS_03619	AvVan_02460	AvcI1_04055					BMG5.23_02655			CCl3_00500			CeD_00396	CpI1_01303									KB5_04220			QA3_03894			ArI3_01557
fusA		Elongation factor G	14	14	1	1	42864	19	2		2045	2096	2090	ACN14a_00942	ARgP5_02962	AgB32_03344	AgPm24_00246	AgTrS_00611	AvVan_00123	AvcI1_03950					BMG5.23_00127			CCl3_00615			CeD_00509	CpI1_05411									KB5_02745			QA3_03785			ArI3_01442
rpoZ		DNA-directed RNA polymerase subunit omega	14	14	1	1	82016	1	74712		284	356	294	ACN14a_04658	ARgP5_00594	AgB32_05054	AgPm24_04020	AgTrS_00939	AvVan_00845	AvcI1_00043					BMG5.23_03009			CCl3_03382			CeD_03141	CpI1_03682									KB5_04633			QA3_06177			ArI3_03968
mrp		Iron-sulfur cluster carrier protein	14	14	1	1	30623	1	70323		1142	1226	1152	ACN14a_05424	ARgP5_05359	AgB32_04934	AgPm24_02678	AgTrS_02996	AvVan_02882	AvcI1_01369					BMG5.23_03621			CCl3_04069			CeD_02291	CpI1_02076									KB5_00777			QA3_05426			ArI3_03157
group_713		hypothetical protein	14	14	1	1	105756	1	33625		293	293	293	ACN14a_01876	ARgP5_00437	AgB32_02781	AgPm24_00307	AgTrS_02955	AvVan_01266	AvcI1_02406					BMG5.23_01043			CCl3_01421			CeD_00985	CpI1_02980									KB5_01596			QA3_02851			ArI3_00441
devR_2		Transcriptional regulatory protein DevR (DosR)	14	14	1	1	11954	1	109834		572	812	649	ACN14a_03384	ARgP5_04157	AgB32_03447	AgPm24_00996	AgTrS_02671	AvVan_03305	AvcI1_04844					BMG5.23_02590			CCl3_02388			CeD_03917	CpI1_00320									KB5_04595			QA3_01712			ArI3_05346
inhA_1		Enoyl-[acyl-carrier-protein] reductase [NADH]	14	14	1	1	55027	1	105757		773	773	773	ACN14a_04045	ARgP5_03906	AgB32_02402	AgPm24_04863	AgTrS_03365	AvVan_00070	AvcI1_02285					BMG5.23_03967			CCl3_01997			CeD_04022	CpI1_00785									KB5_01505			QA3_00386			ArI3_04584
pyrB		Aspartate carbamoyltransferase	14	14	1	1	82652	1	74770		923	926	923	ACN14a_04666	ARgP5_01257	AgB32_05046	AgPm24_04012	AgTrS_00931	AvVan_01531	AvcI1_00035					BMG5.23_03017			CCl3_03390			CeD_03133	CpI1_03674									KB5_04625			QA3_06169			ArI3_03960
rpsP		30S ribosomal protein S16	14	14	1	1	99834	1	18552		446	542	460	ACN14a_05161	ARgP5_06473	AgB32_02173	AgPm24_01616	AgTrS_00054	AvVan_00024	AvcI1_00138					BMG5.23_01388			CCl3_03819			CeD_02497	CpI1_02739									KB5_01898			QA3_05680			ArI3_03438
gyrA		DNA gyrase subunit A	14	14	1	1	64740	1	59478		2132	2504	2477	ACN14a_00006	ARgP5_00369	AgB32_01429	AgPm24_03694	AgTrS_02728	AvVan_00806	AvcI1_00634					BMG5.23_02566			CCl3_00006			CeD_02415	CpI1_02184									KB5_04815			QA3_04769			ArI3_02461
group_854		hypothetical protein	14	14	1	1	9130	1	61258		254	299	263	ACN14a_00816		AgB32_05167			AvVan_00815	AvcI1_04076					BMG5.23_02675			CCl3_00480			CeD_00376	CpI1_01282					EUN1f_03514			G2_00683	KB5_04240			QA3_03917	R43_04362		ArI3_01578
nuoA		NADH-quinone oxidoreductase subunit A	14	14	1	1	86673	1	6805		362	362	362	ACN14a_00897	ARgP5_00566	AgB32_00056	AgPm24_04525	AgTrS_01302	AvVan_01601	AvcI1_03995					BMG5.23_00057			CCl3_00569			CeD_00463	CpI1_01367									KB5_02791			QA3_03832			ArI3_01491
group_856		NADH-quinone oxidoreductase subunit 11	14	14	1	1	86638	1	6823		299	299	299	ACN14a_00907	ARgP5_00576	AgB32_00046	AgPm24_04515	AgTrS_01312	AvVan_00333	AvcI1_03985					BMG5.23_00067			CCl3_00579			CeD_00473	CpI1_01377									KB5_02781			QA3_03822			ArI3_01481
rplM		50S ribosomal protein L13	14	14	1	1	42771	3	161		443	443	443	ACN14a_00977	ARgP5_02997	AgB32_00381	AgPm24_01713	AgTrS_02296	AvVan_00997	AvcI1_03915					BMG5.23_00162			CCl3_00650			CeD_00544	CpI1_05446									KB5_02650			QA3_03750			ArI3_01407
sucC		Succinate--CoA ligase [ADP-forming] subunit beta	14	14	1	1	6760	1	44537		1160	1166	1165	ACN14a_01014	ARgP5_01785	AgB32_00147	AgPm24_01751	AgTrS_00478	AvVan_02951	AvcI1_05885					BMG5.23_00201			CCl3_00689			CeD_00583	CpI1_05484									KB5_00760			QA3_03711			ArI3_01367
arc		Proteasome-associated ATPase	14	14	1	1	71868	1	32314		1667	1808	1746	ACN14a_02562	ARgP5_05474	AgB32_00768	AgPm24_03247	AgTrS_01210	AvVan_00475	AvcI1_01044					BMG5.23_02081			CCl3_02796			CeD_02155	CpI1_01481									KB5_04198			QA3_00826			ArI3_05029
group_8823	rpsR1	30S ribosomal protein S18 1	14	14	1	1	67089	1	53743		236	236	236	ACN14a_06106	ARgP5_00890	AgB32_02535	AgPm24_03658	AgTrS_01000	AvVan_00091	AvcI1_01217					BMG5.23_02527			CCl3_04797			CeD_02376	CpI1_02148									KB5_01662			QA3_04808			ArI3_02502
ctaE		putative cytochrome c oxidase subunit 3	14	14	1	1	17649	1	48798		566	854	586	ACN14a_04551	ARgP5_01174	AgB32_00429	AgPm24_00366	AgTrS_00352	AvVan_01288	AvcI1_06453					BMG5.23_00232			CCl3_03290			CeD_02245	CpI1_04232									KB5_03643			QA3_06280			ArI3_04101
pnp		Polyribonucleotide nucleotidyltransferase	14	14	1	1	88898	1	18180		2183	2405	2228	ACN14a_05123	ARgP5_04967	AgB32_03977	AgPm24_04321	AgTrS_00017	AvVan_02040	AvcI1_00861					BMG5.23_01349			CCl3_03780			CeD_02969	CpI1_03905									KB5_01728			QA3_05717			ArI3_03478
atpE		ATP synthase subunit c, sodium ion specific	14	14	1	1	31505	1	86322		236	254	242	ACN14a_05284	ARgP5_02475	AgB32_03566	AgPm24_05421	AgTrS_00714	AvVan_00236	AvcI1_03262					BMG5.23_02860			CCl3_03947			CeD_03444	CpI1_01677									KB5_03171			QA3_05554			ArI3_03305
typA		GTP-binding protein TypA/BipA	14	14	1	1	79159	1	42848		1835	2000	1859	ACN14a_05466	ARgP5_04217	AgB32_04890	AgPm24_03118	AgTrS_01801	AvVan_01977	AvcI1_01411					BMG5.23_04181			CCl3_04105			CeD_03852	CpI1_02030									KB5_01192			QA3_05388			ArI3_03110
pdtaS		putative sensor histidine kinase pdtaS	14	14	1	1	77481	1	42587		1460	1661	1485	ACN14a_05341	ARgP5_03440	AgB32_01469	AgPm24_00963	AgTrS_00102	AvVan_00269	AvcI1_00547					BMG5.23_03333			CCl3_03997			CeD_03220	CpI1_01624									KB5_00510			QA3_05507			ArI3_03247
lepA		Elongation factor 4	14	14	1	1	101075	1	33493		1847	1919	1877	ACN14a_01763	ARgP5_04024	AgB32_02873	AgPm24_02928	AgTrS_00885	AvVan_00500	AvcI1_06127					BMG5.23_01618			CCl3_01328			CeD_01789	CpI1_00205									KB5_03774			QA3_02958			ArI3_00551
hemL		Glutamate-1-semialdehyde 2,1-aminomutase	13	13	1	1	85538	1	6728		1352	1376	1359	ACN14a_00863	ARgP5_02730	AgB32_00999	AgPm24_04555	AgTrS_00774		AvcI1_04029					BMG5.23_00026			CCl3_00538			CeD_00432	CpI1_01333									KB5_00267			QA3_03868			ArI3_01528
whiD_2		Transcriptional regulator WhiD	13	13	1	1	104517	1	92669		368	368	368	ACN14a_02030		AgB32_00264	AgPm24_00468	AgTrS_00651	AvVan_02521	AvcI1_05323					BMG5.23_02348			CCl3_01555			CeD_02570	CpI1_03139									KB5_00057			QA3_02700			ArI3_00274
csp		Cold shock-like protein	13	13	1	1	23676	1	83932		395	395	395	ACN14a_06012	ARgP5_00334		AgPm24_01248	AgTrS_03009	AvVan_02380	AvcI1_01124					BMG5.23_00944			CCl3_04703			CeD_00682	CpI1_02602									KB5_00499			QA3_04904			ArI3_02603
rplW		50S ribosomal protein L23	13	13	1	1	42251	5	50		296	296	296	ACN14a_00947	ARgP5_02967	AgB32_03349	AgPm24_01683	AgTrS_00616		AvcI1_03945					BMG5.23_00132			CCl3_00620			CeD_00514	CpI1_05416									KB5_02740			QA3_03780			ArI3_01437
group_189		Alkyl hydroperoxide reductase subunit C	13	13	1	1	56318	1	73226		560	569	562	ACN14a_04019			AgPm24_00216	AgTrS_04210	AvVan_01354	AvcI1_06390										Cc1.17_00059		CpI1_06386				EI5C_02660	EUN1f_06572			G2_00185				QA3_00414	R43_03431		ArI3_04610
metK_1		S-adenosylmethionine synthase	13	13	1	1	82046	1	74706		1193	1196	1195	ACN14a_04656	ARgP5_00596		AgPm24_04022	AgTrS_00941	AvVan_00843	AvcI1_00045					BMG5.23_03007			CCl3_03380			CeD_03143	CpI1_03684									KB5_04635			QA3_06179			ArI3_03970
group_2052		hypothetical protein	13	13	1	1	90606	1	1684		236	380	258	ACN14a_04999		AgB32_02831	AgPm24_05072	AgTrS_00961	AvVan_03143	AvcI1_04502					BMG5.23_01469			CCl3_03660			CeD_01653	CpI1_03787									KB5_03835			QA3_05835			ArI3_03598
etfB		Electron transfer flavoprotein subunit beta	13	13	1	1	100360	1	16435		785	785	785	ACN14a_05233	ARgP5_05542		AgPm24_05371	AgTrS_03497	AvVan_00892	AvcI1_03313					BMG5.23_03836			CCl3_03891			CeD_03410	CpI1_03428									KB5_02989			QA3_05607			ArI3_03365
group_23541		hypothetical protein	13	13	1	1	71853	1	32260		842	842	842	ACN14a_02553		AgB32_00590	AgPm24_03237	AgTrS_04105	AvVan_04227	AvcI1_01053					BMG5.23_02091			CCl3_02806			CeD_02145	CpI1_01472									KB5_04188			QA3_00816			ArI3_05020
adk_1		Adenylate kinase	13	13	1	1	42321	32	13		653	653	653	ACN14a_00966	ARgP5_02986	AgB32_03368	AgPm24_01702		AvVan_00403	AvcI1_03926					BMG5.23_00151			CCl3_00639			CeD_00533	CpI1_05435									KB5_02721			QA3_03761			ArI3_01418
clpP1_1		ATP-dependent Clp protease proteolytic subunit 1	13	13	1	1	114223	1	62483		635	641	640	ACN14a_01680	ARgP5_04333	AgB32_02660	AgPm24_03004	AgTrS_02239	AvVan_02861	AvcI1_06045					BMG5.23_04641			CCl3_01271			CeD_01847	CpI1_00097												QA3_03044			ArI3_00631
mrp_2		hypothetical protein	13	13	1	1	76538	1	36031		359	572	453								BCU110501_03539	BMG5.1_04780	BMG5.11_04712	BMG5.12_05852		BMG5.30_04850				Cc1.17_00260				Dg1_01791		EI5C_00742	EUN1f_03469		Ea1.12_02132	G2_00352			Cj_04900		R43_03260
rbpA_1		RNA polymerase-binding protein RbpA	13	13	1	1	106191	1	34895		335	335	335	ACN14a_04097	ARgP5_02232		AgPm24_04954	AgTrS_04064	AvVan_00930	AvcI1_02337					BMG5.23_03338			CCl3_01726			CeD_01089	CpI1_00842									KB5_03433			QA3_00332			ArI3_04528
group_441		putative HTH-type transcriptional regulator	13	13	1	1	104562	1	92706		539	551	545	ACN14a_02020	ARgP5_03301	AgB32_05653	AgPm24_00476	AgTrS_00659	AvVan_01888	AvcI1_05333					BMG5.23_01167			CCl3_01545				CpI1_03131									KB5_00067			QA3_02710			ArI3_00282
tcrX_1		putative transcriptional regulatory protein TcrX	13	13	1	1	110088	1	29141		746	1076	836	ACN14a_00599	ARgP5_04730	AgB32_02955	AgPm24_05341	AgTrS_02132		AvcI1_02783					BMG5.23_01832			CCl3_00337			CeD_01870	CpI1_02842									KB5_00647			QA3_04137			ArI3_01801
rplQ		50S ribosomal protein L17	13	13	1	1	42774	3	166		563	620	609	ACN14a_00974	ARgP5_02994		AgPm24_01710	AgTrS_02299	AvVan_00395	AvcI1_03918					BMG5.23_00159			CCl3_00647			CeD_00541	CpI1_05443									KB5_02713			QA3_03753			ArI3_01410
dnaJ2		Chaperone protein DnaJ 2	13	13	1	1	101083	1	33504		1139	1145	1141	ACN14a_01766	ARgP5_04028	AgB32_02869	AgPm24_02924	AgTrS_00881	AvVan_00504	AvcI1_06130					BMG5.23_01622			CCl3_01332			CeD_01785	CpI1_00208									KB5_03778			QA3_02954
hflK		Modulator of FtsH protease HflK	13	13	1	1	105768	1	33741		914	1007	947	ACN14a_01874	ARgP5_00439	AgB32_02779	AgPm24_00305	AgTrS_02957	AvVan_01264	AvcI1_02408					BMG5.23_01041			CCl3_01419			CeD_00987	CpI1_02978												QA3_02853			ArI3_00443
group_603		hypothetical protein	13	13	1	1	73180	1	7653		146	317	296		ARgP5_01644	AgB32_02518						BMG5.1_02131	BMG5.11_04522	BMG5.12_01464		BMG5.30_04533				Cc1.17_00470				Dg1_00588	Dg2_02648	EI5C_03885	EUN1f_04144		Ea1.12_05546				Cj_03948
mch		Mesaconyl-CoA hydratase	13	13	1	1	77945	1	45476		506	509	506									BMG5.1_02603			BMG5.23_04249	BMG5.30_01511	BMG5.36_05827	CCl3_02293	CN3_02038		CeD_03695		DC12_01858	Dg1_00914				EUN1h_02653			KB5_02628	M16386_00115				EuI1c_00737
group_695		hypothetical protein	13	13	1	1	9082	1	60200		224	374	271	ACN14a_00783	ARgP5_01027	AgB32_02281	AgPm24_00091	AgTrS_01235	AvVan_01130	AvcI1_04109					BMG5.23_02704			CCl3_00450			CeD_00348										KB5_04268			QA3_03950			ArI3_01612
mqnE		Aminodeoxyfutalosine synthase	13	13	1	1	87119	1	6761		503	1235	1117	ACN14a_00876	ARgP5_00927		AgPm24_04543	AgTrS_00786	AvVan_02406	AvcI1_04016					BMG5.23_00038			CCl3_00550			CeD_00444	CpI1_01348									KB5_03283			QA3_03856			ArI3_01512
mhuD		Heme-degrading monooxygenase HmoB	13	13	1	1	75716	1	59072		302	320	312	ACN14a_01504	ARgP5_05511		AgPm24_03634	AgTrS_03991		AvcI1_05260							BMG5.36_01627		CN3_04361			CpI1_03522	DC12_05234					EUN1h_05018				M16386_07710				EuI1c_02678	ArI3_00837
uvrA_1		UvrABC system protein A	13	13	1	1	106069	8	246		2912	3617	2988	ACN14a_04108	ARgP5_02221	AgB32_02679	AgPm24_04965	AgTrS_02055	AvVan_00391	AvcI1_02348					BMG5.23_03349			CCl3_01715			CeD_01100	CpI1_00853									KB5_03468						ArI3_04518
rpsF		30S ribosomal protein S6	13	13	1	1	67084	1	53729		326	338	330	ACN14a_06108	ARgP5_00888		AgPm24_03660	AgTrS_01002	AvVan_00089	AvcI1_01219					BMG5.23_02529			CCl3_04799			CeD_02378	CpI1_02150									KB5_01660			QA3_04806			ArI3_02500
group_767		hypothetical protein	13	13	1	1	7090	1	44456		260	284	278						AvVan_03974		BCU110501_05297		BMG5.11_09400	BMG5.12_05685	BMG5.23_00552			CCl3_00713			CeD_00313					EI5C_03199	EUN1f_02930		Ea1.12_03767	G2_00921	KB5_01113				R43_07181
group_7922	rpsZ	30S ribosomal protein S14 type Z	13	13	1	1	42279	7	14		185	185	185	ACN14a_00958		AgB32_03360	AgPm24_01694	AgTrS_00627	AvVan_00411	AvcI1_03934					BMG5.23_00143			CCl3_00631			CeD_00525	CpI1_05427									KB5_02729			QA3_03769			ArI3_01426
group_839		hypothetical protein	13	13	1	1	21880	1	93928		206	206	206	ACN14a_00113	ARgP5_03189	AgB32_01898	AgPm24_05328	AgTrS_01356	AvVan_01279	AvcI1_00740					BMG5.23_00790			CCl3_00100			CeD_02752	CpI1_01779												QA3_04656			ArI3_02346
group_8454		Serine protease inhibitor	13	13	1	1	36986	1	38527		419	419	419	ACN14a_03935	ARgP5_01847	AgB32_03270	AgPm24_00743	AgTrS_02517		AvcI1_06305					BMG5.23_02035			CCl3_03031			CeD_03327	CpI1_05058									KB5_03726			QA3_00550			ArI3_04742
rpsH		30S ribosomal protein S8	13	13	1	1	42276	7	13		410	410	410	ACN14a_00959	ARgP5_02979		AgPm24_01695	AgTrS_00628	AvVan_00410	AvcI1_03933					BMG5.23_00144			CCl3_00632			CeD_00526	CpI1_05428									KB5_02728			QA3_03768			ArI3_01425
smpB		SsrA-binding protein	13	13	1	1	5132	1	110218		479	479	479	ACN14a_01200	ARgP5_00944	AgB32_01844	AgPm24_04448	AgTrS_04227	AvVan_02168	AvcI1_05086					BMG5.23_00422			CCl3_00844				CpI1_04872									KB5_01011			QA3_03516			ArI3_01138
group_915		Biotinylated protein TB7.3	13	13	1	1	77457	1	42567		227	233	229	ACN14a_05345	ARgP5_03435	AgB32_01465				AvcI1_00543					BMG5.23_04435			CCl3_04002			CeD_04386	CpI1_01620	DC12_01789								KB5_04420			QA3_05503		EuI1c_00807	ArI3_03243
pyrH		Uridylate kinase	13	13	1	1	51756	1	66988		794	809	799	ACN14a_05831	ARgP5_00811		AgPm24_02287	AgTrS_02327	AvVan_00053	AvcI1_05501					BMG5.23_03041			CCl3_04529			CeD_03208	CpI1_04402									KB5_02443			QA3_05081			ArI3_02796
ftsH_2		ATP-dependent zinc metalloprotease FtsH	13	13	1	1	57825	1	64994		2177	2261	2221	ACN14a_05875	ARgP5_04139		AgPm24_01367	AgTrS_02561	AvVan_00943	AvcI1_05457					BMG5.23_01901			CCl3_04586			CeD_00800	CpI1_04450									KB5_04533			QA3_05036			ArI3_02745
group_989		hypothetical protein	13	13	1	1	67434	1	54470		194	215	203								BCU110501_04200		BMG5.11_07173	BMG5.12_02354					CN3_01076	Cc1.17_05869						EI5C_04953	EUN1f_04861	EUN1h_04422	Ea1.12_05412	G2_03716		M16386_06226	Cj_04263		R43_05164
rpsI		30S ribosomal protein S9	12	12	1	1	42770	3	160		338	407	401	ACN14a_00978	ARgP5_02998	AgB32_00380			AvVan_00996	AvcI1_03914					BMG5.23_00163			CCl3_00651			CeD_00545	CpI1_05447									KB5_02649			QA3_03749			ArI3_01406
group_1174		hypothetical protein	12	12	1	1	105757	1	33626		542	689	554	ACN14a_01875	ARgP5_00438	AgB32_02780			AvVan_01265	AvcI1_02407					BMG5.23_01042			CCl3_01420			CeD_00986	CpI1_02979									KB5_01597			QA3_02852			ArI3_00442
sodF1		Superoxide dismutase [Fe-Zn] 1	12	12	1	1	36877	1	55654		611	611	611	ACN14a_03878	ARgP5_01816	AgB32_03306			AvVan_03700	AvcI1_06248					BMG5.23_01990			CCl3_02987			CeD_02621	CpI1_05002									KB5_01628			QA3_00604			ArI3_04801
mdh		Malate dehydrogenase	12	12	1	1	90438	1	1678		989	989	989	ACN14a_04993	ARgP5_01887	AgB32_02827			AvVan_03802	AvcI1_04496					BMG5.23_01465			CCl3_03656			CeD_01649	CpI1_03782									KB5_03831			QA3_05839			ArI3_03603
yceD_6		General stress protein 16U	12	12	1	1	100325	1	16457		575	575	575	ACN14a_05250			AgPm24_05388	AgTrS_00739	AvVan_00452	AvcI1_03296					BMG5.23_02893			CCl3_03912			CeD_03390	CpI1_03445									KB5_03011			QA3_05590			ArI3_03348
gyrB		DNA gyrase subunit B	12	12	1	1	64741	1	59479		1970	2105	2015	ACN14a_00005					AvVan_00805	AvcI1_00633				BMG5.12_02204	BMG5.23_02565			CCl3_00005		Cc1.17_02687	CeD_02414	CpI1_02183									KB5_04816			QA3_04770			ArI3_02462
aarA		Citrate synthase	12	12	1	1	67645	1	54527		1367	1367	1367	ACN14a_00096	ARgP5_04572	AgB32_01910			AvVan_01705	AvcI1_00724					BMG5.23_00804			CCl3_00086			CeD_02738	CpI1_01760									KB5_04127			QA3_04673			ArI3_02365
rplF		50S ribosomal protein L6	12	12	1	1	42275	7	12		536	536	536	ACN14a_00960			AgPm24_01696	AgTrS_00629	AvVan_00409	AvcI1_03932					BMG5.23_00145			CCl3_00633			CeD_00527	CpI1_05429									KB5_02727			QA3_03767			ArI3_01424
mraZ		Transcriptional regulator MraZ	12	12	1	1	102014	1	3577		431	431	431	ACN14a_01940	ARgP5_03195	AgB32_05583			AvVan_02229	AvcI1_03348					BMG5.23_01101			CCl3_01479			CeD_00927	CpI1_03045									KB5_01683			QA3_02790			ArI3_00371
group_1864		hypothetical protein	12	12	1	1	102981	1	3957		644	662	650	ACN14a_01963	ARgP5_03588	AgB32_05606			AvVan_00928	AvcI1_03371					BMG5.23_01123			CCl3_01501			CeD_00905	CpI1_03068									KB5_00110			QA3_02766			ArI3_00346
hisB		Imidazoleglycerol-phosphate dehydratase	12	12	1	1	75066	1	49319		587	587	587	ACN14a_04456	ARgP5_01541	AgB32_02066			AvVan_00963	AvcI1_06547					BMG5.23_00318			CCl3_03206			CeD_01995	CpI1_06175									KB5_04882			QA3_06374			ArI3_04197
treS		Trehalose synthase/amylase TreS	12	12	1	1	100300	1	16300		1724	1850	1735	ACN14a_05252	ARgP5_03262	AgB32_03926			AvVan_00450	AvcI1_03294					BMG5.23_02891			CCl3_03914			CeD_03388	CpI1_03447									KB5_03013			QA3_05588			ArI3_03345
ahcY_2		Adenosylhomocysteinase	12	12	1	1	23742	1	83991		1436	1436	1436	ACN14a_06043		AgB32_02474	AgPm24_02440	AgTrS_02503		AvcI1_01156					BMG5.23_00972			CCl3_04731			CeD_00655	CpI1_02570									KB5_01248			QA3_04871			ArI3_02572
group_312	whiB1	Transcriptional regulator WhiB1	12	12	1	1	77527	1	42588		248	248	248		ARgP5_03441	AgB32_01470	AgPm24_00964	AgTrS_00101	AvVan_00268			BMG5.1_00906			BMG5.23_03332	BMG5.30_00042		CCl3_03996			CeD_03221			Dg1_01014							KB5_00511
group_370		Ribonuclease VapC26	12	12	1	1	71184	1	59559		122	413	330	ACN14a_04439	ARgP5_06008	AgB32_01726		AgTrS_03963		AvcI1_06551				BMG5.12_00282	BMG5.23_04691					Cc1.17_05252							EUN1f_01013			G2_07634	KB5_02059			QA3_02382
aceE		Pyruvate dehydrogenase E1 component	12	12	1	1	74892	1	49214		1571	2837	2698	ACN14a_04498	ARgP5_01407	AgB32_00476	AgPm24_00545		AvVan_01201	AvcI1_06506					BMG5.23_00284			CCl3_03239			CeD_01961	CpI1_06009									KB5_03537						ArI3_04156
group_411		hypothetical protein	12	12	1	1	6657	1	44452		143	308	253			AgB32_04235					BCU110501_01607			BMG5.12_00995	BMG5.23_00221			CCl3_00709		Cc1.17_02649	CeD_00602	CpI1_05506					EUN1f_02926			G2_00911					R43_07182		ArI3_01345
accD5		putative propionyl-CoA carboxylase beta chain 5	12	12	1	1	73436	1	42105		1214	1595	1532	ACN14a_01061	ARgP5_05127			AgTrS_01025	AvVan_00147	AvcI1_05839					BMG5.23_00523			CCl3_00743			CeD_00284	CpI1_05535									KB5_01272			QA3_03653			ArI3_01314
group_594		hypothetical protein	12	12	1	1	23583	1	83864		800	1802	1625	ACN14a_05976	ARgP5_06487	AgB32_04433			AvVan_01900	AvcI1_05618					BMG5.23_00914			CCl3_04674			CeD_00712	CpI1_02641									KB5_00466			QA3_04936			ArI3_02643
rplV		50S ribosomal protein L22	12	12	1	1	42258	6	1		413	428	424	ACN14a_00950	ARgP5_02970	AgB32_03352			AvVan_00419	AvcI1_03942					BMG5.23_00135			CCl3_00623			CeD_00517	CpI1_05419									KB5_02737			QA3_03777			ArI3_01434
liaR_3		Transcriptional regulatory protein LiaR	12	12	1	1	75747	1	33053		716	1154	820	ACN14a_01534	ARgP5_03335	AgB32_04400			AvVan_03131	AvcI1_05273					BMG5.23_03719			CCl3_01096			CeD_03703	CpI1_03493									KB5_01225			QA3_03214			ArI3_00807
group_712		PhoH-like protein	12	12	1	1	101101	1	33524		965	1049	1037	ACN14a_01768	ARgP5_04030	AgB32_02867			AvVan_00506	AvcI1_06132					BMG5.23_01624			CCl3_01334			CeD_01783	CpI1_00210									KB5_03780			QA3_02952			ArI3_00546
group_718		hypothetical protein	12	12	1	1	11943	1	11760		386	392	390	ACN14a_03403	ARgP5_01752	AgB32_03436			AvVan_02504	AvcI1_04863					BMG5.23_02386			CCl3_02532			CeD_02658	CpI1_00300									KB5_01434			QA3_01734			ArI3_05323
uvrB		UvrABC system protein B	12	12	1	1	19936	8	205		2132	2282	2164	ACN14a_04118	ARgP5_02171	AgB32_02687			AvVan_00383	AvcI1_04516					BMG5.23_03355			CCl3_01709			CeD_01106	CpI1_00862									KB5_03474			QA3_00310			ArI3_04510
group_750		hypothetical protein	12	12	1	1	6656	1	44397		101	227	216			AgB32_04234					BCU110501_01608			BMG5.12_00994	BMG5.23_00220			CCl3_00708		Cc1.17_02652	CeD_00601	CpI1_05507					EUN1f_02927			G2_00912					R43_07183		ArI3_01344
mrp_1		hypothetical protein	12	12	1	1	55698	1	96447		434	476	453	ACN14a_04075	ARgP5_03672	AgB32_05080			AvVan_00586	AvcI1_02315					BMG5.23_03203			CCl3_01750			CeD_01065	CpI1_00819									KB5_03383			QA3_00355			ArI3_04551
nucS		Endonuclease NucS	12	12	1	1	31403	1	16241		662	707	665	ACN14a_05268	ARgP5_06289	AgB32_03585			AvVan_02888	AvcI1_03278					BMG5.23_02877			CCl3_03929			CeD_03427	CpI1_03463									KB5_03028			QA3_05572			ArI3_03329
cysM		O-phosphoserine sulfhydrylase	11	11	1	1	63498	1	66678		947	947	947	ACN14a_01319	ARgP5_02145	AgB32_03084			AvVan_02246	AvcI1_04377					BMG5.23_01709			CCl3_00913			CeD_00113	CpI1_05884												QA3_03392			ArI3_01013
soj_1		Sporulation initiation inhibitor protein Soj	11	11	1	1	102900	1	3825		989	989	989	ACN14a_01994	ARgP5_02238				AvVan_02871	AvcI1_03402					BMG5.23_01145			CCl3_01523			CeD_00884	CpI1_03101									KB5_00089			QA3_02733			ArI3_00313
leuB		3-isopropylmalate dehydrogenase	11	11	1	1	100030	1	15131		1016	1127	1026	ACN14a_05202		AgB32_02215			AvVan_00460	AvcI1_00097					BMG5.23_01430			CCl3_03861			CeD_02455	CpI1_02780									KB5_01940			QA3_05637			ArI3_03397
ychF		Ribosome-binding ATPase YchF	11	11	1	1	79142	1	42864		1076	1076	1076	ACN14a_05471	ARgP5_04210				AvVan_01606	AvcI1_01416					BMG5.23_00557			CCl3_04111			CeD_01500	CpI1_02025									KB5_01186			QA3_05382			ArI3_03105
group_1298		hypothetical protein	11	11	1	1	100641	1	14939		308	329	318		ARgP5_01778	AgB32_00140	AgPm24_01758	AgTrS_00471				BMG5.1_01645			BMG5.23_00209	BMG5.30_00415		CCl3_00697			CeD_00591			Dg1_04040							KB5_00752
liaS_1		Sensor histidine kinase LiaS	11	11	1	1	19969	1	111929		1142	1142	1142		ARgP5_04776								BMG5.11_07474				BMG5.36_04805					CpI1_00874					EUN1f_04397		Ea1.12_06124	G2_02406			Cj_03303	QA3_00262	R43_00040		ArI3_04496
scoF_2		Cold shock protein ScoF	11	11	1	1	36105	1	68013		203	281	212			AgB32_01511					BCU110501_02933		BMG5.11_05802	BMG5.12_04445						Cc1.17_02288						EI5C_01816	EUN1f_05205		Ea1.12_05153	G2_04321			Cj_02553		R43_05491
clpC		ATP-dependent Clp protease ATP-binding subunit ClpC	11	11	1	1	114456	1	35654		887	887	887	ACN14a_01702			AgPm24_02981	AgTrS_01168		AvcI1_06067					BMG5.23_01585			CCl3_01295			CeD_01822	CpI1_00119									KB5_01829			QA3_03022			ArI3_00609
group_2187		hypothetical protein	11	11	1	1	101992	1	3564	Hypothetical protein with no hits to refseq/uniprot/clusters/cdd/tigrfams/pfam overlapping another protein with hits	404	413	408	ACN14a_01936		AgB32_04278			AvVan_01865	AvcI1_03344					BMG5.23_01097			CCl3_01475			CeD_00931	CpI1_03041									KB5_01687			QA3_02794			ArI3_00376
group_284		hypothetical protein	11	11	1	1	31199	1	85895		788	815	799		ARgP5_03430		AgPm24_00954	AgTrS_00113			BCU110501_02474		BMG5.11_00073		BMG5.23_04430			CCl3_04007			CeD_02355								Ea1.12_04401		KB5_04415		Cj_00258
liaR_1		Transcriptional regulatory protein LiaR	11	11	1	1	15442	1	111780		656	656	656		ARgP5_04775								BMG5.11_07475				BMG5.36_04804					CpI1_00875					EUN1f_04398		Ea1.12_06125	G2_02407			Cj_03302	QA3_00261	R43_00041		ArI3_04495
group_3288		hypothetical protein	11	11	1	1	85401	1	61238		101	170	107	ACN14a_00819		AgB32_05164			AvVan_00818	AvcI1_04073					BMG5.23_02672			CCl3_00483			CeD_00379	CpI1_01285									KB5_04237			QA3_03914			ArI3_01575
group_3427		hypothetical protein	11	11	1	1	101128	1	33546		539	539	539	ACN14a_01780		AgB32_02855			AvVan_00519	AvcI1_06144					BMG5.23_01636			CCl3_01346			CeD_01771	CpI1_00222									KB5_03795			QA3_02940			ArI3_00534
rpmF		50S ribosomal protein L32	11	11	1	1	88143	1	18533		170	170	170	ACN14a_05170	ARgP5_02709				AvVan_00014	AvcI1_00129					BMG5.23_01399			CCl3_03830			CeD_02486	CpI1_02749									KB5_01909			QA3_05670			ArI3_03428
group_571		hypothetical protein	11	11	1	1	7163	1	44972		149	347	274	ACN14a_01034	ARgP5_04440				AvVan_03975	AvcI1_05865	BCU110501_01611	BMG5.1_02548				BMG5.30_01461						CpI1_05508		Dg1_00961			EUN1f_02934										ArI3_01343
malT		Serine/threonine-protein kinase PknK	11	11	1	1	63628	1	66256		143	4220	3587	ACN14a_01353	ARgP5_02249	AgB32_03056				AvcI1_04410	BCU110501_01812		BMG5.11_04390									CpI1_05855							Ea1.12_04287				Cj_05289	QA3_03355			ArI3_00984
lon_2		Lon protease	11	11	1	1	75782	1	33056		251	2609	1760	ACN14a_01546	ARgP5_03334				AvVan_03506	AvcI1_05608					BMG5.23_04235			CCl3_01106			CeD_04195	CpI1_03488									KB5_02634			QA3_03209			ArI3_00802
group_714		hypothetical protein	11	11	1	1	90151	1	23167		446	560	500	ACN14a_02838						AvcI1_03216									CN3_02666	Cc1.17_01856		CpI1_01399					EUN1f_07842	EUN1h_07749		G2_02043				QA3_04243		EuI1c_03366	ArI3_00005
group_729		hypothetical protein	11	11	1	1	88330	1	16959		293	296	294			AgB32_05431						BMG5.1_00116				BMG5.30_00229	BMG5.36_04934		CN3_06948				DC12_01537	Dg1_03817	Dg2_00593			EUN1h_02422				M16386_01898				EuI1c_01087
groS_2		10 kDa chaperonin	11	11	1	1	63560	1	66756		323	497	401	ACN14a_01351	ARgP5_02252	AgB32_03059				AvcI1_04408					BMG5.23_01686			CCl3_00970			CeD_00089	CpI1_05857									KB5_00322			QA3_03360			ArI3_00986
group_913		putative methyltransferase	11	11	1	1	77053	1	85218		737	1001	850	ACN14a_05320	ARgP5_03459				AvVan_01932	AvcI1_00569					BMG5.23_03315			CCl3_03979			CeD_03238	CpI1_01646									KB5_00529			QA3_05528			ArI3_03271
hspR_1		Putative heat shock protein HspR	11	11	1	1	58844	1	31112		167	338	275								BCU110501_01307				BMG5.23_00023			CCl3_00533	CN3_02519		CeD_00429	CpI1_04736						EUN1h_08108			KB5_00265			QA3_01628		EuI1c_06534	ArI3_06236
dcd		dCTP deaminase	10	10	1	1	57652	1	67666		590	605	599								BCU110501_06513		BMG5.11_05716				BMG5.36_08280		CN3_01466				DC12_02521					EUN1h_01359	Ea1.12_04283			M16386_03588	Cj_01816			EuI1c_00230
group_1016	ppa	Inorganic pyrophosphatase	10	10	1	1	57840	1	67241		536	620	577								BCU110501_06577		BMG5.11_05637	BMG5.12_01747						Cc1.17_06204						EI5C_01682	EUN1f_02908		Ea1.12_00987	G2_04926			Cj_05723		R43_05530
group_10233		hypothetical protein	10	10	1	1	103848	2	510		842	842	842								BCU110501_00055		BMG5.11_09003	BMG5.12_01239						Cc1.17_02143						EI5C_00377	EUN1f_00077		Ea1.12_05910	G2_04841			Cj_03433		R43_02383
group_10580		Putative peroxiredoxin	10	10	1	1	4691	1	46987		458	458	458								BCU110501_02114		BMG5.11_06861	BMG5.12_01428						Cc1.17_00476						EI5C_00916	EUN1f_02226		Ea1.12_01646	G2_06922			Cj_02412		R43_02975
group_10581		hypothetical protein	10	10	1	1	4450	1	46715		437	437	437								BCU110501_02116		BMG5.11_06859	BMG5.12_01426						Cc1.17_00478						EI5C_00918	EUN1f_02224		Ea1.12_01644	G2_06924			Cj_02414		R43_02973
group_10598	ctaE	putative cytochrome c oxidase subunit 3	10	10	1	1	4367	1	46571		566	566	566								BCU110501_02170		BMG5.11_06806	BMG5.12_01376						Cc1.17_03755						EI5C_00970	EUN1f_01948		Ea1.12_03916	G2_06608			Cj_02472		R43_02921
erpA		Iron-sulfur cluster insertion protein ErpA	10	10	1	1	4326	1	46545		359	362	361								BCU110501_02183		BMG5.11_06793	BMG5.12_01363						Cc1.17_03742						EI5C_00984	EUN1f_01619		Ea1.12_04560	G2_06621			Cj_02485		R43_02908
group_10792		hypothetical protein	10	10	1	1	85032	1	74902		320	320	320								BCU110501_03230		BMG5.11_07688	BMG5.12_01135						Cc1.17_01804						EI5C_02370	EUN1f_05740		Ea1.12_06366	G2_04037			Cj_04191		R43_02823
metK_2		S-adenosylmethionine synthase	10	10	1	1	85042	1	74911		1193	1196	1195								BCU110501_03235		BMG5.11_07692	BMG5.12_01139						Cc1.17_01808						EI5C_02374	EUN1f_05744		Ea1.12_06362	G2_04033			Cj_04187		R43_02827
group_10831	rbpA_1	RNA polymerase-binding protein RbpA	10	10	1	1	106249	1	35980		341	341	341								BCU110501_03513		BMG5.11_04686	BMG5.12_05828						Cc1.17_00283						EI5C_00764	EUN1f_06782		Ea1.12_02106	G2_02373			Cj_04926		R43_01893
group_11196		Serine protease inhibitor	10	10	1	1	43511	1	76871		419	419	419								BCU110501_05967		BMG5.11_08244	BMG5.12_03764						Cc1.17_03352						EI5C_04591	EUN1f_07674		Ea1.12_04968	G2_00070			Cj_06541		R43_03536
whiB4		Transcriptional regulator WhiB4	10	10	1	1	58264	1	67089		356	356	356								BCU110501_06612		BMG5.11_05601	BMG5.12_02993						Cc1.17_06169						EI5C_01647	EUN1f_05586		Ea1.12_00951	G2_04961			Cj_05759		R43_05565
rpmB		50S ribosomal protein L28	10	10	1	1	88418	1	17017		188	188	188									BMG5.1_00091				BMG5.30_00254	BMG5.36_04957		CN3_06971				DC12_01560	Dg1_03842	Dg2_00927			EUN1h_02445				M16386_01875				EuI1c_01064
group_1158	ureA	Urease subunit gamma	10	10	1	1	35386	1	29559		302	455	350	ACN14a_01272		AgB32_03146				AvcI1_03627	BCU110501_04001		BMG5.11_04316									CpI1_05923							Ea1.12_00095				Cj_01507	QA3_03438			ArI3_01054
group_1211		hypothetical protein	10	10	1	1	69639	1	75661		965	1196	1064	ACN14a_04004					AvVan_03585	AvcI1_06375					BMG5.23_02763			CCl3_03079			CeD_03518	CpI1_04364									KB5_03676			QA3_00434			ArI3_04642
group_1212		hypothetical protein	10	10	1	1	69479	1	75659		677	677	677	ACN14a_04005	ARgP5_05273	AgB32_01329	AgPm24_02654	AgTrS_03484	AvVan_03584	AvcI1_06376												CpI1_04365												QA3_00433			ArI3_04641
glnII		Glutamine synthetase 2	10	10	1	1	4148	1	9436		1061	1073	1063	ACN14a_04598					AvVan_03818	AvcI1_05205					BMG5.23_02810			CCl3_03327			CeD_02208	CpI1_04688									KB5_00927			QA3_06234			ArI3_04034
group_1249		hypothetical protein	10	10	1	1	88812	1	18081		497	569	547	ACN14a_05096	ARgP5_04941	AgB32_04864	AgPm24_03571	AgTrS_01947	AvVan_03621	AvcI1_00834												CpI1_03878												QA3_05745			ArI3_03506
group_1271	fumC	Fumarate hydratase class II	10	10	1	1	79088	1	42918		1391	1565	1411	ACN14a_05483	ARgP5_04199	AgB32_05520	AgPm24_03979	AgTrS_03749	AvVan_01019	AvcI1_01428												CpI1_02013												QA3_05370			ArI3_03093
phoP_2		Alkaline phosphatase synthesis transcriptional regulatory protein PhoP	10	10	1	1	92475	1	71324		638	638	638	ACN14a_05718					AvVan_01487	AvcI1_01660					BMG5.23_02938			CCl3_04296			CeD_02868	CpI1_05188									KB5_00967			QA3_05210			ArI3_02933
dnaK_7		Chaperone protein DnaK	10	10	1	1	86971	1	67868		1829	1838	1830	ACN14a_05920	ARgP5_06361	AgB32_05238	AgPm24_01330	AgTrS_01872	AvVan_00193	AvcI1_05413												CpI1_04493												QA3_04996			ArI3_02703
purC		Phosphoribosylaminoimidazole-succinocarboxamide synthase	10	10	1	1	87075	1	49741		911	1070	926	ACN14a_05944	ARgP5_02886	AgB32_01040	AgPm24_01304	AgTrS_01930	AvVan_03899	AvcI1_05389												CpI1_04520												QA3_04968			ArI3_02677
group_1307		hypothetical protein	10	10	1	1	15441	1	111779		479	479	479		ARgP5_04774								BMG5.11_07476				BMG5.36_04803					CpI1_00876							Ea1.12_06126	G2_02408			Cj_03301	QA3_00260	R43_00042		ArI3_04494
group_1313		hypothetical protein	10	10	1	1	67713	1	54889		326	365	334			AgB32_01150					BCU110501_04242		BMG5.11_07130	BMG5.12_02303						Cc1.17_02787							EUN1f_04025		Ea1.12_06746	G2_03753			Cj_04305		R43_05201
ureA		Urease subunit gamma	10	10	1	1	87715	1	19552		302	350	316				AgPm24_03865					BMG5.1_01445		BMG5.12_05164		BMG5.30_01717				Cc1.17_04971				Dg1_01238	Dg2_04047		EUN1f_03572			G2_04427					R43_00612
nrdJ_1		Vitamin B12-dependent ribonucleotide reductase	10	10	1	1	99071	1	17514		155	3845	3061	ACN14a_05072					AvVan_02071	AvcI1_00810					BMG5.23_01537			CCl3_03728			CeD_01721	CpI1_03854									KB5_00283			QA3_05769			ArI3_03529
group_1354		hypothetical protein	10	10	1	1	103865	2	481		203	203	203								BCU110501_00066		BMG5.11_09014	BMG5.12_01228						Cc1.17_02154						EI5C_00388	EUN1f_01179		Ea1.12_05899	G2_04852			Cj_03444		R43_02371
group_1355		hypothetical protein	10	10	1	1	104036	2	202		263	263	263								BCU110501_00150		BMG5.11_06353	BMG5.12_00689						Cc1.17_02219						EI5C_00450	EUN1f_05480		Ea1.12_05039	G2_06051			Cj_03532		R43_02308
soj_2		Sporulation initiation inhibitor protein Soj	10	10	1	1	104745	1	3039		980	989	987								BCU110501_00178		BMG5.11_06325	BMG5.12_00661						Cc1.17_02249						EI5C_00479	EUN1f_05445		Ea1.12_05197	G2_06020			Cj_03560		R43_02043
clpP1_2		ATP-dependent Clp protease proteolytic subunit 1	10	10	1	1	114093	1	62485		641	857	770								BCU110501_00390		BMG5.11_06104	BMG5.12_00400						Cc1.17_03058						EI5C_00675	EUN1f_03214		Ea1.12_00151	G2_00420			Cj_02223		R43_03185
group_1363		hypothetical protein	10	10	1	1	113564	1	22046		485	803	548								BCU110501_00518		BMG5.11_02986	BMG5.12_04692						Cc1.17_00546						EI5C_02471	EUN1f_05835		Ea1.12_04688	G2_06817			Cj_05469		R43_04644
nreC_2		Oxygen regulatory protein NreC	10	10	1	1	113653	1	21879		707	734	710								BCU110501_00555		BMG5.11_02949	BMG5.12_04657						Cc1.17_00577						EI5C_02501	EUN1f_05808		Ea1.12_02046	G2_06727			Cj_05433		R43_04674
ask		Aspartokinase	10	10	1	1	112796	1	21718		1268	1469	1288								BCU110501_00636		BMG5.11_02887	BMG5.12_04582						Cc1.17_00657						EI5C_03551	EUN1f_05022		Ea1.12_05657	G2_07006			Cj_00649		R43_04813
ctaD_1		putative cytochrome c oxidase subunit 1	10	10	1	1	4344	1	46550		1697	1709	1704								BCU110501_02178		BMG5.11_06798	BMG5.12_01368						Cc1.17_03747						EI5C_00978	EUN1f_01940		Ea1.12_04565	G2_06616			Cj_02480		R43_02913
group_1383		PhoH-like protein	10	10	1	1	30289	1	70641		1262	1292	1289								BCU110501_02343		BMG5.11_05520	BMG5.12_00160						Cc1.17_05567						EI5C_03356	EUN1f_05988		Ea1.12_03161	G2_05218			Cj_00124		R43_01480
group_1385	typA	GTP-binding protein TypA/BipA	10	10	1	1	30380	1	70526		1841	1994	1856								BCU110501_02376		BMG5.11_05552	BMG5.12_00132						Cc1.17_05603						EI5C_03321	EUN1f_03153		Ea1.12_01774	G2_05186			Cj_00157		R43_01448
dapD		2,3,4,5-tetrahydropyridine-2,6-dicarboxylate N-succinyltransferase	10	10	1	1	30405	1	70487		836	887	864								BCU110501_02385		BMG5.11_00169	BMG5.12_00123						Cc1.17_05612						EI5C_03313	EUN1f_03162		Ea1.12_03974	G2_05177			Cj_00166		R43_01439
group_1387		Putative O-methyltransferase	10	10	1	1	30495	1	70337		662	662	662								BCU110501_02395		BMG5.11_00159	BMG5.12_00113						Cc1.17_05622						EI5C_03303	EUN1f_01576		Ea1.12_05094	G2_05166			Cj_00176		R43_01429
group_1388		hypothetical protein	10	10	1	1	31173	1	85824		260	335	271								BCU110501_02462		BMG5.11_00087	BMG5.12_00049						Cc1.17_05688						EI5C_02891	EUN1f_01017		Ea1.12_00790	G2_05376			Cj_00244		R43_01366
group_1389	wecA	Decaprenyl-phosphate N-acetylglucosaminephosphotransferase	10	10	1	1	31317	1	86190		1109	1109	1109								BCU110501_02526		BMG5.11_00021	BMG5.12_04788						Cc1.17_05759						EI5C_02957	EUN1f_01226		Ea1.12_03461	G2_03027			Cj_00311		R43_01284
group_1390	atpE	ATP synthase subunit c, sodium ion specific	10	10	1	1	31323	1	86195		248	254	249								BCU110501_02530		BMG5.11_00017	BMG5.12_04792						Cc1.17_05763						EI5C_02961	EUN1f_01230		Ea1.12_03465	G2_03031			Cj_00315		R43_01280
rppH_4		RNA pyrophosphohydrolase	10	10	1	1	65925	1	62729		470	539	476								BCU110501_02994		BMG5.11_07567		BMG5.23_02186			CCl3_01196			CeD_02082					EI5C_05445	EUN1f_04417			G2_00491	KB5_01074				R43_03113
def_1		Peptide deformylase	10	10	1	1	85045	1	74916		551	551	551								BCU110501_03237		BMG5.11_07694	BMG5.12_01141						Cc1.17_01810						EI5C_02376	EUN1f_05746		Ea1.12_02056	G2_07571			Cj_04185		R43_02829
group_1397	hisB	Imidazoleglycerol-phosphate dehydratase	10	10	1	1	19645	1	30407		587	587	587								BCU110501_03371		BMG5.11_06489	BMG5.12_03729						Cc1.17_00425						EI5C_00884	EUN1f_01493		Ea1.12_03829	G2_02517			Cj_05082		R43_00153
group_1398		hypothetical protein	10	10	1	1	19687	1	30381		455	455	455								BCU110501_03393		BMG5.11_06467	BMG5.12_03708						Cc1.17_00404						EI5C_00863	EUN1f_01051		Ea1.12_03807	G2_02496			Cj_05059		R43_00132
group_1399		Serine protease inhibitor	10	10	1	1	52982	1	98679		410	410	410								BCU110501_03639		BMG5.11_08030	BMG5.12_02953						Cc1.17_06127						EI5C_01608	EUN1f_00642		Ea1.12_01246	G2_05010			Cj_05272		R43_05615
group_1404	moaA1	GTP 3',8-cyclase 1	10	10	1	1	35455	1	29593		344	1007	940								BCU110501_04019		BMG5.11_04298	BMG5.12_05153						Cc1.17_04984						EI5C_02142	EUN1f_03554		Ea1.12_00077	G2_04449			Cj_01489		R43_00634
group_1405		(2E,6E)-farnesyl diphosphate synthase	10	10	1	1	35461	1	40309		1016	1016	1016								BCU110501_04022		BMG5.11_04295	BMG5.12_05150						Cc1.17_04987						EI5C_02139	EUN1f_01782		Ea1.12_00074	G2_04452			Cj_01486		R43_00637
group_1410	rpsF	30S ribosomal protein S6	10	10	1	1	68359	1	59185		326	338	329								BCU110501_04306		BMG5.11_07065	BMG5.12_02237						Cc1.17_02721						EI5C_03850	EUN1f_02626		Ea1.12_01311	G2_03819			Cj_04370		R43_05269
group_1412		hypothetical protein	10	10	1	1	50199	1	80047		605	689	647								BCU110501_04614		BMG5.11_04479	BMG5.12_05368						Cc1.17_03397						EI5C_03399	EUN1f_07704		Ea1.12_00529	G2_00032			Cj_06598		R43_03574
group_1415	ilvC	Ketol-acid reductoisomerase (NAD(+))	10	10	1	1	100403	1	16648		995	995	995								BCU110501_04752		BMG5.11_06085	BMG5.12_06013						Cc1.17_00901						EI5C_04996	EUN1f_04826		Ea1.12_06458	G2_02256			Cj_01704		R43_01208
serA		D-3-phosphoglycerate dehydrogenase	10	10	1	1	100414	1	16660		1589	1589	1589								BCU110501_04753		BMG5.11_06084	BMG5.12_06015						Cc1.17_00902						EI5C_04995	EUN1f_04827		Ea1.12_06459	G2_02255			Cj_01703		R43_01207
group_1418	ispG	4-hydroxy-3-methylbut-2-en-1-yl diphosphate synthase (flavodoxin)	10	10	1	1	99623	1	18362		1154	1157	1154								BCU110501_04830		BMG5.11_06005	BMG5.12_06110						Cc1.17_00976						EI5C_03966	EUN1f_00513		Ea1.12_01833	G2_02181			Cj_01625		R43_01133
group_1421	sucC	Succinate--CoA ligase [ADP-forming] subunit beta	10	10	1	1	7014	1	44601		1166	1166	1166								BCU110501_05329		BMG5.11_03617	BMG5.12_04515						Cc1.17_02619						EI5C_04972	EUN1f_02407		Ea1.12_02619	G2_00885			Cj_05614		R43_07135
rplA		50S ribosomal protein L1	10	10	1	1	42892	1	6879		713	713	713								BCU110501_05412		BMG5.11_03911	BMG5.12_04026						Cc1.17_02536						EI5C_02101	EUN1f_06732		Ea1.12_01818	G2_00799			Cj_05698		R43_07047
group_1425	mqnE	Aminodeoxyfutalosine synthase	10	10	1	1	8433	1	60853		1148	1148	1148								BCU110501_05466		BMG5.11_03968	BMG5.12_04080						Cc1.17_02482						EI5C_02041	EUN1f_06676		Ea1.12_06044	G2_00741			Cj_06087		R43_06990
serB1		Phosphoserine phosphatase SerB1	10	10	1	1	8517	1	60939		884	884	884								BCU110501_05490		BMG5.11_03992	BMG5.12_04101						Cc1.17_02458						EI5C_02020	EUN1f_03825		Ea1.12_02532	G2_00720			Cj_06111		R43_04324
scpA_3		Methylmalonyl-CoA mutase	10	10	1	1	16166	1	31986		1577	1577	1577								BCU110501_05589		BMG5.11_07787	BMG5.12_03032						Cc1.17_04516						EI5C_00149	EUN1f_05111		Ea1.12_04750	G2_02794			Cj_06412		R43_06861
group_1434		hypothetical protein	10	10	1	1	56380	1	75145		662	677	666								BCU110501_05889		BMG5.11_08179	BMG5.12_03631						Cc1.17_00038						EI5C_02672	EUN1f_06588		Ea1.12_03299	G2_00167			Cj_06497		R43_03444
group_1799	cysM	O-phosphoserine sulfhydrylase	10	10	1	1	34827	1	28545		947	947	947								BCU110501_04481		BMG5.11_04356	BMG5.12_05199						Cc1.17_04355						EI5C_02189	EUN1f_02803		Ea1.12_02410	G2_04392			Cj_01548		R43_00577
ettA_1		Energy-dependent translational throttle protein EttA	10	10	1	1	3341	1	61965		1682	1682	1682	ACN14a_01616					AvVan_02346	AvcI1_02601					BMG5.23_02172			CCl3_01211			CeD_02068	CpI1_00038									KB5_03973			QA3_03110			ArI3_00693
group_1862	mraY	Phospho-N-acetylmuramoyl-pentapeptide-transferase	10	10	1	1	102020	1	3583		1043	1043	1043	ACN14a_01946					AvVan_04309	AvcI1_03354					BMG5.23_01107			CCl3_01485			CeD_00921	CpI1_03051									KB5_01677			QA3_02784			ArI3_00365
sepF		Cell division protein SepF	10	10	1	1	102988	1	3964		542	578	550	ACN14a_01955					AvVan_01121	AvcI1_03363					BMG5.23_01116			CCl3_01494			CeD_00912	CpI1_03060									KB5_00117			QA3_02774			ArI3_00354
lrp		Leucine-responsive regulatory protein	10	10	1	1	25043	1	107894		389	407	390	ACN14a_03366		AgB32_03459				AvcI1_04825					BMG5.23_02606			CCl3_02404			CeD_03045	CpI1_00334									KB5_04579			QA3_01694			ArI3_05359
group_1981		hypothetical protein	10	10	1	1	106134	1	34930		461	539	531	ACN14a_04085					AvVan_00576	AvcI1_02325					BMG5.23_03213			CCl3_01740			CeD_01075	CpI1_00829									KB5_03419			QA3_00345			ArI3_04541
group_2019	glnA_2	Glutamine synthetase 2	10	10	1	1	4152	1	9438		1358	1358	1358	ACN14a_04600	ARgP5_06162	AgB32_05013	AgPm24_02401	AgTrS_03539	AvVan_03082	AvcI1_05203												CpI1_04686												QA3_06232			ArI3_04032
argG		Argininosuccinate synthase	10	10	1	1	3887	1	73899		1202	1202	1202	ACN14a_04631	ARgP5_00619	AgB32_00760	AgPm24_04810	AgTrS_02288	AvVan_02898	AvcI1_00070												CpI1_03713												QA3_06204			ArI3_04001
group_2054	acpM	Meromycolate extension acyl carrier protein	10	10	1	1	98853	1	1006		245	245	245	ACN14a_05045	ARgP5_04890	AgB32_04848	AgPm24_01948	AgTrS_01824	AvVan_01062	AvcI1_00783												CpI1_03826												QA3_05795			ArI3_03557
tsf		Elongation factor Ts	10	10	1	1	99762	1	17176		614	614	614	ACN14a_05148					AvVan_00308	AvcI1_00151					BMG5.23_01374			CCl3_03805			CeD_02994	CpI1_02724									KB5_01752			QA3_05693			ArI3_03453
wecA		Decaprenyl-phosphate N-acetylglucosaminephosphotransferase	10	10	1	1	31494	1	86314		1106	1106	1106	ACN14a_05288	ARgP5_02470	AgB32_03562	AgPm24_05425	AgTrS_00717	AvVan_00232	AvcI1_03258												CpI1_01673												QA3_05550			ArI3_03301
ppa		Inorganic pyrophosphatase	10	10	1	1	57905	1	65050		539	599	558	ACN14a_05871		AgB32_01941				AvcI1_05461					BMG5.23_01907			CCl3_04580			CeD_00806	CpI1_04446									KB5_04539			QA3_05040			ArI3_02749
purB		Adenylosuccinate lyase	10	10	1	1	87084	1	49924		1307	1307	1307	ACN14a_05943					AvVan_02610	AvcI1_05390					BMG5.23_00886			CCl3_04646			CeD_00740	CpI1_04517									KB5_04689			QA3_04972			ArI3_02680
thrC_1		Threonine synthase	10	10	1	1	23560	1	83839		1277	1286	1278	ACN14a_05973	ARgP5_05245	AgB32_01336	AgPm24_01278	AgTrS_04041	AvVan_01096	AvcI1_05360												CpI1_04548												QA3_04940			ArI3_02646
cypB		Peptidyl-prolyl cis-trans isomerase B	10	10	1	1	23730	1	83963		527	527	527	ACN14a_06033					AvVan_02812	AvcI1_01145					BMG5.23_00963			CCl3_04722			CeD_00663	CpI1_02580									KB5_03273			QA3_04881			ArI3_02581
recR		Recombination protein RecR	10	10	1	1	106557	1	20667		599	602	599	ACN14a_00533	ARgP5_01282	AgB32_02328	AgPm24_02083	AgTrS_03254	AvVan_03313	AvcI1_02850												CpI1_05773												QA3_04216			ArI3_01859
group_2232	arc	Proteasome-associated ATPase	10	10	1	1	103812	2	559		1667	1805	1710								BCU110501_00047		BMG5.11_08994	BMG5.12_01247						Cc1.17_02135						EI5C_00369	EUN1f_06366		Ea1.12_01371	G2_04833			Cj_03424		R43_02391
group_2234		hypothetical protein	10	10	1	1	104776	1	3080		644	644	644								BCU110501_00199		BMG5.11_06307	BMG5.12_00582						Cc1.17_01232						EI5C_00494	EUN1f_01041		Ea1.12_05179	G2_06001			Cj_03578		R43_02025
group_2235	mraZ	Transcriptional regulator MraZ	10	10	1	1	104864	1	4267		431	431	431								BCU110501_00223		BMG5.11_06283	BMG5.12_00558						Cc1.17_01256						EI5C_00519	EUN1f_04943		Ea1.12_05224	G2_05976			Cj_03602		R43_02001
group_2236		putative transcriptional regulatory protein/MSMEI_2866	10	10	1	1	104957	1	4179		755	755	755								BCU110501_00263		BMG5.11_06242	BMG5.12_00521						Cc1.17_01293						EI5C_00557	EUN1f_00362		Ea1.12_00168	G2_02306			Cj_02365		R43_01960
group_2237		hypothetical protein	10	10	1	1	114715	1	35185		542	542	542								BCU110501_00284		BMG5.11_06220	BMG5.12_00490						Cc1.17_01313						EI5C_00577	EUN1f_06830		Ea1.12_00031	G2_02326			Cj_02343		R43_01939
group_2238		hypothetical protein	10	10	1	1	114074	1	62497		407	407	407								BCU110501_00399		BMG5.11_07510	BMG5.12_00391						Cc1.17_03067						EI5C_00685	EUN1f_03205		Ea1.12_00142	G2_00429			Cj_02214		R43_03176
group_2241		hypothetical protein	10	10	1	1	113546	1	22144		419	419	419								BCU110501_00501		BMG5.11_03006	BMG5.12_04704						Cc1.17_00533						EI5C_02461	EUN1f_05847		Ea1.12_05328	G2_06807			Cj_03698		R43_04634
yceD_7		General stress protein 16U	10	10	1	1	112813	1	21725		584	584	584								BCU110501_00635		BMG5.11_02888	BMG5.12_04583						Cc1.17_00656						EI5C_03550	EUN1f_05023		Ea1.12_05656	G2_07005			Cj_00648		R43_04812
group_2245		hypothetical protein	10	10	1	1	110530	1	13479		509	509	509								BCU110501_00751		BMG5.11_08701	BMG5.12_03113						Cc1.17_06719						EI5C_01887	EUN1f_01797		Ea1.12_05772	G2_05532			Cj_00731		R43_05020
scoA		putative succinyl-CoA:3-ketoacid coenzyme A transferase subunit A	10	10	1	1	24210	1	32048		743	752	746								BCU110501_00899		BMG5.11_09347	BMG5.12_04830						Cc1.17_01597						EI5C_00179	EUN1f_05139		Ea1.12_04776	G2_02827			Cj_03116		R43_06827
acdA_2		Acyl-CoA dehydrogenase	10	10	1	1	31569	1	86427		1151	1151	1151								BCU110501_01145		BMG5.11_09187	BMG5.12_05943						Cc1.17_00832						EI5C_04899	EUN1f_01346		Ea1.12_00873	G2_01019			Cj_03760		R43_06629
group_2252	accD5	putative propionyl-CoA carboxylase beta chain 5	10	10	1	1	7300	1	41652		1502	1595	1576								BCU110501_01642		BMG5.11_08060	BMG5.12_00962						Cc1.17_04896						EI5C_03244	EUN1f_02889		Ea1.12_04432	G2_00968			Cj_05886		R43_07231
mshA_6		D-inositol 3-phosphate glycosyltransferase	10	10	1	1	7352	1	41732		1130	1130	1130								BCU110501_01679		BMG5.11_04133	BMG5.12_00924						Cc1.17_04934						EI5C_03276	EUN1f_07403		Ea1.12_03264	G2_01002			Cj_06723		R43_07269
group_2255		hypothetical protein	10	10	1	1	23092	1	82654		437	437	437								BCU110501_01854		BMG5.11_09207	BMG5.12_02646						Cc1.17_03513						EI5C_01776	EUN1f_05008		Ea1.12_01444	G2_01745			Cj_06852		R43_07602
phoP_4		Alkaline phosphatase synthesis transcriptional regulatory protein PhoP	10	10	1	1	92260	1	72181		644	644	644								BCU110501_02198		BMG5.11_07263	BMG5.12_00306						Cc1.17_03304						EI5C_02709	EUN1f_05105		Ea1.12_04704	G2_05125			Cj_01069		R43_08210
fumC		Fumarate hydratase class II	10	10	1	1	30313	1	70604		1391	1391	1391								BCU110501_02354		BMG5.11_05532	BMG5.12_00148						Cc1.17_05579						EI5C_03344	EUN1f_03136		Ea1.12_01946	G2_05204			Cj_00137		R43_01467
ispH1		4-hydroxy-3-methylbut-2-enyl diphosphate reductase 1	10	10	1	1	30356	1	70603		959	962	960								BCU110501_02355		BMG5.11_05533	BMG5.12_00147						Cc1.17_05580						EI5C_03343	EUN1f_03137		Ea1.12_01945	G2_05203			Cj_00138		R43_01466
whiB7		putative transcriptional regulator WhiB7	10	10	1	1	31143	1	85797		275	275	275								BCU110501_02450		BMG5.11_00099	BMG5.12_00060						Cc1.17_05677						EI5C_02879	EUN1f_01643		Ea1.12_00778	G2_05387			Cj_00232		R43_01378
group_2263		Biotinylated protein TB7.3	10	10	1	1	31218	1	85914		218	218	218								BCU110501_02480		BMG5.11_00067	BMG5.12_00031						Cc1.17_05706						EI5C_02909	EUN1f_06006		Ea1.12_04394	G2_05357			Cj_00265		R43_01346
group_2264	pdtaS	putative sensor histidine kinase pdtaS	10	10	1	1	31224	1	85925		1469	1469	1469								BCU110501_02485		BMG5.11_00063	BMG5.12_00026						Cc1.17_05711						EI5C_02914	EUN1f_06010		Ea1.12_04390	G2_05353			Cj_00269		R43_01342
group_2268	groL2	60 kDa chaperonin 2	10	10	1	1	70849	1	52117		236	1622	929								BCU110501_02631		BMG5.11_06903	BMG5.12_02102						Cc1.17_06298						EI5C_05320	EUN1f_03233		Ea1.12_00211	G2_04257			Cj_03622		R43_05427
group_2269	smpB	SsrA-binding protein	10	10	1	1	64463	1	59567		476	479	476								BCU110501_02767		BMG5.11_04251	BMG5.12_04208						Cc1.17_05230						EI5C_04556	EUN1f_01007		Ea1.12_05833	G2_06573			Cj_01449		R43_07356
yheS_1		putative ABC transporter ATP-binding protein YheS	10	10	1	1	55492	1	36427		1613	1613	1613								BCU110501_02827		BMG5.11_02704	BMG5.12_01039						Cc1.17_00128						EI5C_02602	EUN1f_01120		Ea1.12_02363	G2_00249			Cj_02860		R43_03365
lpdC		Dihydrolipoyl dehydrogenase	10	10	1	1	50272	1	68363		1400	1400	1400								BCU110501_02907		BMG5.11_05830	BMG5.12_04951						Cc1.17_03438						EI5C_03762	EUN1f_01895		Ea1.12_02665	G2_05439			Cj_02526		R43_00326
group_2278	pyrB	Aspartate carbamoyltransferase	10	10	1	1	85025	1	74893		929	935	931								BCU110501_03224		BMG5.11_07682	BMG5.12_01129						Cc1.17_01798						EI5C_02363	EUN1f_05734		Ea1.12_06372	G2_04043			Cj_04197		R43_01584
group_2279		Nucleotide-binding protein	10	10	1	1	106206	1	76668		869	869	869								BCU110501_03505		BMG5.11_05955	BMG5.12_05820						Cc1.17_00291						EI5C_00772	EUN1f_06774		Ea1.12_02098	G2_02381			Cj_04934		R43_01885
gap2		Glyceraldehyde-3-phosphate dehydrogenase 2	10	10	1	1	106235	1	35044		1007	1007	1007								BCU110501_03508		BMG5.11_05958	BMG5.12_05823						Cc1.17_00288						EI5C_00769	EUN1f_06777		Ea1.12_02101	G2_02378			Cj_04931		R43_01888
rmlB		dTDP-glucose 4,6-dehydratase	10	10	1	1	76542	1	36039		1004	1004	1004								BCU110501_03543		BMG5.11_09309	BMG5.12_05855						Cc1.17_00257						EI5C_00738	EUN1f_03478		Ea1.12_05453	G2_00344			Cj_04699		R43_03268
group_2282	lepA	Elongation factor 4	10	10	1	1	76553	1	36052		1859	1862	1859								BCU110501_03553		BMG5.11_09299	BMG5.12_05865						Cc1.17_00247						EI5C_00728	EUN1f_07003		Ea1.12_02220	G2_00333			Cj_04709		R43_03279
hrcA		Heat-inducible transcription repressor HrcA	10	10	1	1	76559	1	36058		1019	1019	1019								BCU110501_03556		BMG5.11_09296	BMG5.12_05868						Cc1.17_00244						EI5C_00725	EUN1f_07000		Ea1.12_02223	G2_00330			Cj_04712		R43_03282
group_2284	dnaJ2	Chaperone protein DnaJ 2	10	10	1	1	76560	1	36067		1142	1145	1142								BCU110501_03557		BMG5.11_09295	BMG5.12_05869						Cc1.17_00243						EI5C_00724	EUN1f_06999		Ea1.12_02224	G2_00329			Cj_04713		R43_03283
thrS		Threonine--tRNA ligase	10	10	1	1	4219	1	9297		1976	1976	1976								BCU110501_03769		BMG5.11_08499	BMG5.12_01335						Cc1.17_03714						EI5C_01013	EUN1f_03687		Ea1.12_03416	G2_06650			Cj_04775		R43_02878
glnA_1		Glutamine synthetase 2	10	10	1	1	4222	1	9293		1358	1358	1358								BCU110501_03771		BMG5.11_08501	BMG5.12_01336						Cc1.17_03715						EI5C_01012	EUN1f_03690		Ea1.12_03418	G2_06648			Cj_04773		R43_02881
group_2289	glnA_2	Glutamine synthetase 1	10	10	1	1	4246	1	9279		1424	1424	1424								BCU110501_03776		BMG5.11_08505	BMG5.12_01339						Cc1.17_03718						EI5C_01008	EUN1f_03693		Ea1.12_03422	G2_06645			Cj_04768		R43_02884
group_2298	etfB	Electron transfer flavoprotein subunit beta	10	10	1	1	26535	1	16627		785	785	785								BCU110501_03984		BMG5.11_08444	BMG5.12_04272						Cc1.17_05900						EI5C_04455	EUN1f_01837		Ea1.12_01154	G2_07260			Cj_05511		R43_01230
group_2301	aarA	Citrate synthase	10	10	1	1	67529	1	54546		1367	1367	1367								BCU110501_04219		BMG5.11_07152	BMG5.12_02336						Cc1.17_02812						EI5C_04496	EUN1f_02193		Ea1.12_05433	G2_03731			Cj_04283		R43_05180
group_2308		hypothetical protein	10	10	1	1	34882	1	28567		1472	1478	1472								BCU110501_04489		BMG5.11_04348	BMG5.12_05191						Cc1.17_04363						EI5C_02181	EUN1f_02811		Ea1.12_05482	G2_04400			Cj_01540		R43_00585
devR_3		Transcriptional regulatory protein DevR (DosR)	10	10	1	1	50156	1	80074		635	635	635								BCU110501_04631		BMG5.11_04497	BMG5.12_05357						Cc1.17_03407						EI5C_03409	EUN1f_07714		Ea1.12_05571	G2_00021			Cj_06616		R43_03584
gatC		Glutamyl-tRNA(Gln) amidotransferase subunit C	10	10	1	1	100144	1	16638		296	536	320								BCU110501_04744		BMG5.11_06093	BMG5.12_06005						Cc1.17_00893						EI5C_05004	EUN1f_04818		Ea1.12_06450	G2_02265			Cj_01712		R43_01216
leuC		3-isopropylmalate dehydratase large subunit	10	10	1	1	99947	1	18854		1397	1397	1397								BCU110501_04773		BMG5.11_06062	BMG5.12_06035						Cc1.17_00922						EI5C_04348	EUN1f_04847		Ea1.12_01593	G2_02235			Cj_01684		R43_01187
group_2321	rpmB	50S ribosomal protein L28	10	10	1	1	99904	1	18649		188	188	188								BCU110501_04791		BMG5.11_06045	BMG5.12_06050						Cc1.17_00937						EI5C_04333	EUN1f_00781		Ea1.12_01610	G2_02220			Cj_01665		R43_01172
dxr		1-deoxy-D-xylulose 5-phosphate reductoisomerase	10	10	1	1	99626	1	18370		1241	1250	1245								BCU110501_04828		BMG5.11_06007	BMG5.12_06108						Cc1.17_00974						EI5C_03968	EUN1f_00175		Ea1.12_01831	G2_02183			Cj_01627		R43_01135
group_2324		Putative HTH-type transcriptional regulator	10	10	1	1	99609	1	18350		455	464	458								BCU110501_04835		BMG5.11_06000	BMG5.12_06115						Cc1.17_00982						EI5C_03961	EUN1f_00508		Ea1.12_01838	G2_02176			Cj_01620		R43_01128
group_2325	pnp	Polyribonucleotide nucleotidyltransferase	10	10	1	1	99335	1	17763		2186	2189	2188								BCU110501_04848		BMG5.11_05987	BMG5.12_06129						Cc1.17_00996						EI5C_03947	EUN1f_02370		Ea1.12_06205	G2_02162			Cj_05963		R43_01113
rnj		Ribonuclease J	10	10	1	1	99304	1	17746		1685	1685	1685								BCU110501_04859		BMG5.11_05976	BMG5.12_06141						Cc1.17_01007						EI5C_03083	EUN1f_00978		Ea1.12_06266	G2_02150			Cj_05974		R43_01101
clgR_1		Transcriptional regulator ClgR	10	10	1	1	99269	1	17701		317	320	318								BCU110501_04867		BMG5.11_05968	BMG5.12_06147						Cc1.17_01013						EI5C_03077	EUN1f_00969		Ea1.12_01734	G2_02142			Cj_05982		R43_01093
group_2328	hrdB_1	RNA polymerase principal sigma factor HrdB	10	10	1	1	99189	1	17658		1271	1277	1274								BCU110501_04896		BMG5.11_08828	BMG5.12_02410						Cc1.17_01041						EI5C_03050	EUN1f_03267		Ea1.12_02196	G2_02114			Cj_02130		R43_01065
kasA		3-oxoacyl-[acyl-carrier-protein] synthase 1	10	10	1	1	98710	1	1045		1226	1226	1226								BCU110501_04921		BMG5.11_08853	BMG5.12_02437						Cc1.17_01066						EI5C_03028	EUN1f_03607		Ea1.12_05608	G2_02090			Cj_02105		R43_01042
frdA		Fumarate reductase flavoprotein subunit	10	10	1	1	90229	1	1763		1964	1964	1964								BCU110501_04937		BMG5.11_08869	BMG5.12_02451						Cc1.17_01080						EI5C_03013	EUN1f_03623		Ea1.12_02391	G2_02074			Cj_02089		R43_01027
group_2334	mdh	Malate dehydrogenase	10	10	1	1	7028	1	44910		932	932	932								BCU110501_05316		BMG5.11_09377	BMG5.12_04525						Cc1.17_02629						EI5C_04982	EUN1f_02418		Ea1.12_02631	G2_00896			Cj_05602		R43_07157
group_2335	rplM	50S ribosomal protein L13	10	10	1	1	42671	3	285		443	443	443								BCU110501_05369		BMG5.11_03658	BMG5.12_03981						Cc1.17_02581						EI5C_04253	EUN1f_04260		Ea1.12_02858	G2_00844			Cj_05655		R43_07094
adk_3		Adenylate kinase	10	10	1	1	42796	9	7		653	653	653								BCU110501_05380		BMG5.11_03669	BMG5.12_03992						Cc1.17_02570						EI5C_04242	EUN1f_06766		Ea1.12_02847	G2_00833			Cj_05666		R43_07083
group_2337	secY	Protein translocase subunit SecY	10	10	1	1	42798	9	12		1292	1292	1292								BCU110501_05381		BMG5.11_03670	BMG5.12_03993						Cc1.17_02569						EI5C_04241	EUN1f_06765		Ea1.12_02846	G2_00832			Cj_05667		R43_07082
group_2338	rpmD	50S ribosomal protein L30	10	10	1	1	42801	9	10		185	185	185								BCU110501_05383		BMG5.11_03672	BMG5.12_03995						Cc1.17_02567						EI5C_04239	EUN1f_06763		Ea1.12_02844	G2_00830			Cj_05669		R43_07080
group_2339	rpsH	30S ribosomal protein S8	10	10	1	1	42826	7	26		407	407	407								BCU110501_05387		BMG5.11_03676	BMG5.12_03999						Cc1.17_02563						EI5C_04235	EUN1f_06759		Ea1.12_02840	G2_00826			Cj_05673		R43_07076
rplC		50S ribosomal protein L3	10	10	1	1	42854	5	18		710	713	712								BCU110501_05401		BMG5.11_03690	BMG5.12_04013						Cc1.17_02549						EI5C_05269	EUN1f_06745		Ea1.12_02826	G2_00812			Cj_05687		R43_07061
group_2345	fusA	Elongation factor G	10	10	1	1	42863	19	1		2096	2096	2096								BCU110501_05404		BMG5.11_03693	BMG5.12_04016						Cc1.17_02546						EI5C_05272	EUN1f_06742		Ea1.12_02823	G2_00809			Cj_05690		R43_07058
korA_2		2-oxoglutarate oxidoreductase subunit KorA	10	10	1	1	42957	1	6962		1886	1886	1886								BCU110501_05431		BMG5.11_03932	BMG5.12_04045						Cc1.17_02517						EI5C_02077	EUN1f_06712		Ea1.12_01797	G2_00779			Cj_05719		R43_07028
nuoF		NADH-quinone oxidoreductase subunit F	10	10	1	1	8370	1	60801		1337	1343	1341								BCU110501_05443		BMG5.11_03944	BMG5.12_04057						Cc1.17_02505						EI5C_02064	EUN1f_06699		Ea1.12_01785	G2_00766			Cj_06063		R43_07014
group_2348	nuoA	NADH-quinone oxidoreductase subunit A	10	10	1	1	8399	1	60827		362	362	362								BCU110501_05448		BMG5.11_03949	BMG5.12_04062						Cc1.17_02500						EI5C_02059	EUN1f_06694		Ea1.12_01780	G2_00761			Cj_06068		R43_07009
group_2349	phoU2	Phosphate-specific transport system accessory protein PhoU	10	10	1	1	8530	1	60967		644	644	644								BCU110501_05501		BMG5.11_04003	BMG5.12_04113						Cc1.17_02446						EI5C_02007	EUN1f_03836		Ea1.12_06613	G2_00707			Cj_06122		R43_04336
glnB_1		Nitrogen regulatory protein P-II	10	10	1	1	9529	1	61392		338	338	338								BCU110501_05563		BMG5.11_04717	BMG5.12_04167						Cc1.17_02387						EI5C_01948	EUN1f_00275		Ea1.12_06550	G2_00650			Cj_06220		R43_04394
baeB		putative polyketide biosynthesis zinc-dependent hydrolase BaeB	10	10	1	1	56093	1	75059		710	710	710								BCU110501_05840		BMG5.11_02642	BMG5.12_01094						Cc1.17_00072						EI5C_02646	EUN1f_06559		Ea1.12_01416	G2_00198			Cj_02793		R43_03418
group_2370		hypothetical protein	10	10	1	1	25176	1	110393		1559	1580	1575								BCU110501_06235		BMG5.11_09808	BMG5.12_05547						Cc1.17_01472						EI5C_00271	EUN1f_05905		Ea1.12_03877	G2_02913			Cj_03854		R43_06730
gdhA		Glutamate dehydrogenase	10	10	1	1	70838	1	52087		191	1256	1149								BCU110501_06463		BMG5.11_08421	BMG5.12_01840						Cc1.17_06289						EI5C_05284	EUN1f_03549		Ea1.12_03308	G2_04267			Cj_01768		R43_05440
fba		Fructose-bisphosphate aldolase	10	10	1	1	57545	1	49585		1034	1034	1034								BCU110501_06494		BMG5.11_05736	BMG5.12_01814						Cc1.17_06263						EI5C_04419	EUN1f_05227		Ea1.12_03340	G2_04298			Cj_01796		R43_05469
group_2676		Trehalase	10	10	1	1	55991	1	74993		1886	1889	1888								BCU110501_02843		BMG5.11_02688	BMG5.12_01056						Cc1.17_00112						EI5C_02617	EUN1f_06526		Ea1.12_02059	G2_00234			Cj_02844		R43_03382
group_3272		hypothetical protein	10	10	1	1	74153	1	29284		1076	1076	1076	ACN14a_00644					AvVan_01625	AvcI1_04358					BMG5.23_01799			CCl3_00370			CeD_01903	CpI1_03357									KB5_00617			QA3_04086			ArI3_01758
group_3273		hypothetical protein	10	10	1	1	74154	1	29282		485	485	485	ACN14a_00645					AvVan_01624	AvcI1_04357					BMG5.23_01798			CCl3_00371			CeD_01904	CpI1_03356									KB5_00618			QA3_04085			ArI3_01757
pdxS		Pyridoxal 5'-phosphate synthase subunit PdxS	10	10	1	1	101588	1	3443		932	968	953	ACN14a_01892					AvVan_00166	AvcI1_02390					BMG5.23_01059			CCl3_01437			CeD_00969	CpI1_02997									KB5_02977			QA3_02835			ArI3_00423
dlaT		Dihydrolipoyllysine-residue acetyltransferase component of pyruvate dehydrogenase complex	10	10	1	1	89445	1	9417		620	1463	1123	ACN14a_04587	ARgP5_06174	AgB32_05025	AgPm24_02389	AgTrS_00323	AvVan_03907	AvcI1_05216												CpI1_04698												QA3_06245			ArI3_04044
pyrR		Bifunctional protein PyrR	10	10	1	1	82653	1	74771		617	629	623	ACN14a_04667					AvVan_01530	AvcI1_00034					BMG5.23_03018			CCl3_03391			CeD_03132	CpI1_03673									KB5_04624			QA3_06168			ArI3_03959
rplI		50S ribosomal protein L9	10	10	1	1	67090	1	53744		446	446	446	ACN14a_06105					AvVan_00092	AvcI1_01216					BMG5.23_02526			CCl3_04796			CeD_02375	CpI1_02147									KB5_01663			QA3_04809			ArI3_02503
group_3992		hypothetical protein	10	10	1	1	99841	1	18557		233	233	233		ARgP5_06472	AgB32_02172	AgPm24_01615	AgTrS_00053							BMG5.23_01387			CCl3_03818			CeD_02498	CpI1_02738									KB5_01897						ArI3_03439
gph_1		Phosphoglycolate phosphatase	10	10	1	1	52724	1	99549	Hypothetical protein with no hits to refseq/uniprot/clusters/cdd/tigrfams/pfam overlapping another protein with hits	89	656	590								BCU110501_06690			BMG5.12_05976			BMG5.36_02119		CN3_01672				DC12_02177				EUN1f_01088	EUN1h_00936		G2_07160			Cj_00618		R43_05682
group_4251	whiD_1	Transcriptional regulator WhiD	10	10	1	1	104026	2	207		368	368	368								BCU110501_00145		BMG5.11_06358	BMG5.12_00693						Cc1.17_02215						EI5C_00446	EUN1f_05484		Ea1.12_05034	G2_06055			Cj_03527		R43_02312
mraY		Phospho-N-acetylmuramoyl-pentapeptide-transferase	10	10	1	1	104846	1	4274		1067	1067	1067								BCU110501_00217		BMG5.11_06289	BMG5.12_00564						Cc1.17_01250						EI5C_00512	EUN1f_04949		Ea1.12_05230	G2_05982			Cj_03596		R43_02007
group_4272		hypothetical protein	10	10	1	1	24553	1	95354		242	269	244								BCU110501_00830		BMG5.11_09835	BMG5.12_05567						Cc1.17_01493						EI5C_00251	EUN1f_05884		Ea1.12_00617	G2_02893			Cj_03880		R43_06750
group_4332	sthA	putative soluble pyridine nucleotide transhydrogenase	10	10	1	1	30312	1	70605		1412	1418	1414								BCU110501_02353		BMG5.11_05531	BMG5.12_00149						Cc1.17_05578						EI5C_03345	EUN1f_03135		Ea1.12_01947	G2_05205			Cj_00136		R43_01468
group_4341		hypothetical protein	10	10	1	1	31170	1	85819		506	506	506								BCU110501_02458		BMG5.11_00091	BMG5.12_00052						Cc1.17_05685						EI5C_02887	EUN1f_01650		Ea1.12_00786	G2_05380			Cj_00240		R43_01370
phoB		Alkaline phosphatase synthesis transcriptional regulatory protein PhoP	10	10	1	1	31296	1	86116		386	386	386								BCU110501_02515		BMG5.11_00032	BMG5.12_04777						Cc1.17_05748						EI5C_02946	EUN1f_06061		Ea1.12_03450	G2_03015			Cj_00300		R43_01295
group_4367	rpoZ	DNA-directed RNA polymerase subunit omega	10	10	1	1	85037	1	74909		284	404	300								BCU110501_03233		BMG5.11_07690	BMG5.12_01137						Cc1.17_01806						EI5C_02372	EUN1f_05742		Ea1.12_06364	G2_04035			Cj_04189		R43_02825
group_4459		hypothetical protein	10	10	1	1	90164	1	1858		236	236	236								BCU110501_04955		BMG5.11_08887	BMG5.12_02468						Cc1.17_06866						EI5C_02996	EUN1f_00428		Ea1.12_01079	G2_02057			Cj_02071		R43_01010
group_4467		hypothetical protein	10	10	1	1	42485	1	24092		479	572	508								BCU110501_05348		BMG5.11_03636	BMG5.12_03960						Cc1.17_02602						EI5C_04274	EUN1f_04281		Ea1.12_02600	G2_00865			Cj_05634		R43_07115
group_4469	rpsM	30S ribosomal protein S13	10	10	1	1	42780	14	5		380	380	380								BCU110501_05376		BMG5.11_03665	BMG5.12_03988						Cc1.17_02574						EI5C_04246	EUN1f_04253		Ea1.12_02851	G2_00837			Cj_05662		R43_07087
group_4474	rplE	50S ribosomal protein L5	10	10	1	1	42828	7	32		569	569	569								BCU110501_05389		BMG5.11_03678	BMG5.12_04001						Cc1.17_02561						EI5C_04233	EUN1f_06757		Ea1.12_02838	G2_00824			Cj_05675		R43_07074
group_4479	rplW	50S ribosomal protein L23	10	10	1	1	42851	5	33		296	296	296								BCU110501_05399		BMG5.11_03688	BMG5.12_04011						Cc1.17_02551						EI5C_05267	EUN1f_06747		Ea1.12_02828	G2_00814			Cj_05685		R43_07063
group_4483		NADH-quinone oxidoreductase subunit 11	10	10	1	1	8355	1	60785		299	299	299								BCU110501_05438		BMG5.11_03939	BMG5.12_04052						Cc1.17_02510						EI5C_02069	EUN1f_06704		Ea1.12_01790	G2_00771			Cj_06058		R43_07019
regX3_2		Sensory transduction protein regX3	10	10	1	1	8528	1	60965		680	734	687								BCU110501_05499		BMG5.11_04001	BMG5.12_04111						Cc1.17_02448						EI5C_02009	EUN1f_03834		Ea1.12_06615	G2_00710			Cj_06120		R43_04333
group_4503		hypothetical protein	10	10	1	1	43627	1	76874		623	623	623								BCU110501_05969		BMG5.11_08246	BMG5.12_03766						Cc1.17_03354						EI5C_04589	EUN1f_07676		Ea1.12_04970	G2_00068			Cj_06543		R43_03538
crp_1		CRP-like cAMP-activated global transcriptional regulator	10	10	1	1	58202	1	67120		689	767	745								BCU110501_06604		BMG5.11_05610	BMG5.12_03000						Cc1.17_06177						EI5C_01655	EUN1f_05594		Ea1.12_00960	G2_04953			Cj_05750		R43_05557
plsC_2		1-acyl-sn-glycerol-3-phosphate acyltransferase	10	10	1	1	4392	1	46618		830	1145	985								BCU110501_02149		BMG5.11_06827	BMG5.12_01396						Cc1.17_03776						EI5C_00950	EUN1f_01149		Ea1.12_04960	G2_06956			Cj_02446		R43_02941
group_49216		hypothetical protein	10	10	1	1	67773	1	54918		236	236	236								BCU110501_04262		BMG5.11_07110	BMG5.12_02283						Cc1.17_02767						EI5C_03809	EUN1f_04004		Ea1.12_06307	G2_03775			Cj_04324		R43_05222
group_50022	rpmG2	50S ribosomal protein L33 2	10	10	1	1	42966	1	6972		164	164	164								BCU110501_05420		BMG5.11_03919	BMG5.12_04034						Cc1.17_02528						EI5C_02093	EUN1f_06724		Ea1.12_01810	G2_00791			Cj_05706		R43_07039
blaI_2		Transcriptional regulator BlaI	10	10	1	1	110207	1	20551		485	521	503	ACN14a_00520			AgPm24_04724	AgTrS_02967	AvVan_01910	AvcI1_02863												CpI1_05760								G2_07014				QA3_04229	R43_04821		ArI3_01846
aroH		Phospho-2-dehydro-3-deoxyheptonate aldolase	10	10	1	1	17705	1	48975		1367	1448	1386	ACN14a_04527	ARgP5_03529	AgB32_00453	AgPm24_00224	AgTrS_02020	AvVan_01959	AvcI1_06477												CpI1_04208												QA3_06304			ArI3_04125
ilvC		Ketol-acid reductoisomerase (NAD(+))	10	10	1	1	100085	1	15184		584	1013	955	ACN14a_05208	ARgP5_02671	AgB32_02221	AgPm24_01662	AgTrS_01734	AvVan_00464	AvcI1_00091												CpI1_02786												QA3_05631			ArI3_03390
dnaX_1		DNA polymerase III subunit gamma/tau	10	10	1	1	112880	1	21741		2585	2870	2717								BCU110501_00628		BMG5.11_02896	BMG5.12_04591						Cc1.17_00648						EI5C_03543	EUN1f_05030		Ea1.12_00391	G2_06998			Cj_00640		R43_04804
cmtR_2		HTH-type transcriptional regulator CmtR	10	10	1	1	50173	1	80066		416	482	438								BCU110501_04620		BMG5.11_04486	BMG5.12_05363						Cc1.17_03402						EI5C_03404	EUN1f_07709		Ea1.12_05582	G2_00026			Cj_06606		R43_03579
ubiD		3-octaprenyl-4-hydroxybenzoate carboxy-lyase	10	10	1	1	8443	1	60862		551	1550	1383								BCU110501_05470		BMG5.11_03972	BMG5.12_04084						Cc1.17_02478						EI5C_02037	EUN1f_06673		Ea1.12_06048	G2_00737			Cj_06091		R43_06986
group_703		hypothetical protein	10	10	1	1	73357	1	42034		314	440	427	ACN14a_01055	ARgP5_05122	AgB32_04215				AvcI1_05844					BMG5.23_00528			CCl3_00737			CeD_00289	CpI1_05529									KB5_01266						ArI3_01322
group_715		hypothetical protein	10	10	1	1	25318	1	110395		338	719	491	ACN14a_03357						AvcI1_04816	BCU110501_06233				BMG5.23_02617			CCl3_02415			CeD_03034	CpI1_00342								G2_02915	KB5_04568						ArI3_05367
group_725		Trehalase	10	10	1	1	65144	1	5435		218	1862	1691	ACN14a_04817	ARgP5_02490	AgB32_00261	AgPm24_04915	AgTrS_03159	AvVan_03839	AvcI1_00344										Cc1.17_05976		CpI1_05794															ArI3_04053
ilvE		Branched-chain-amino-acid aminotransferase	10	10	1	1	100045	1	15132		926	983	937	ACN14a_05201	ARgP5_02678	AgB32_02214	AgPm24_01656	AgTrS_02542	AvVan_00459	AvcI1_00098												CpI1_02779												QA3_05638			ArI3_03398
lutA_1		Lactate utilization protein A	10	10	1	1	57572	1	67871		2210	2228	2219			AgB32_05236					BCU110501_06512		BMG5.11_05717	BMG5.12_01797						Cc1.17_06246							EUN1f_05210		Ea1.12_04284	G2_04315			Cj_01815		R43_05486
group_772	hflK	Modulator of FtsH protease HflK	10	10	1	1	114698	1	35200		923	1058	992								BCU110501_00285		BMG5.11_06219	BMG5.12_00489						Cc1.17_01314						EI5C_00578	EUN1f_06829		Ea1.12_06177	G2_02327			Cj_02342		R43_01938
mmgC_1		Acyl-CoA dehydrogenase	10	10	1	1	24209	1	32020		695	1139	1094								BCU110501_00900		BMG5.11_09348	BMG5.12_04832						Cc1.17_01599						EI5C_00178	EUN1f_05137		Ea1.12_04774	G2_02825			Cj_03115		R43_06829
group_791		hypothetical protein	10	10	1	1	76381	1	36001		539	674	572								BCU110501_03529		BMG5.11_04702	BMG5.12_05842						Cc1.17_00270						EI5C_00752	EUN1f_03459		Ea1.12_02122	G2_00362			Cj_04910		R43_03250
acrR_1		HTH-type transcriptional regulator AcrR	10	10	1	1	35448	1	29585		701	758	711								BCU110501_04018		BMG5.11_04299	BMG5.12_05154						Cc1.17_04983						EI5C_02143	EUN1f_03560		Ea1.12_00078	G2_04443			Cj_01490		R43_00628
rip1		Zinc metalloprotease Rip1	10	10	1	1	99624	1	18363		122	1193	1077								BCU110501_04829		BMG5.11_06006	BMG5.12_06109						Cc1.17_00975						EI5C_03967	EUN1f_00514		Ea1.12_01832	G2_02182			Cj_01626		R43_01134
group_803		hypothetical protein	10	10	1	1	56388	1	75139		572	659	598								BCU110501_05886		BMG5.11_08176	BMG5.12_03622						Cc1.17_00047						EI5C_02669	EUN1f_06583		Ea1.12_03098	G2_00170			Cj_06494		R43_03439
group_8486		Trehalase	10	10	1	1	55045	1	105791		1886	1886	1886	ACN14a_04050					AvVan_00075	AvcI1_02290					BMG5.23_03972			CCl3_01992			CeD_04017	CpI1_00790									KB5_01510			QA3_00381			ArI3_04579
secE		Protein translocase subunit SecE	10	10	1	1	42168	1	6885		149	263	223	ACN14a_00930					AvVan_00111	AvcI1_03962					BMG5.23_00114			CCl3_00602			CeD_00496	CpI1_05399									KB5_02758			QA3_03797			ArI3_01454
group_8676		hypothetical protein	10	10	1	1	99830	1	18543		197	197	197	ACN14a_05165	ARgP5_02716	AgB32_02177	AgPm24_01620	AgTrS_00058	AvVan_00020	AvcI1_00134												CpI1_02743												QA3_05676			ArI3_03434
gpgS		Glucosyl-3-phosphoglycerate synthase	10	10	1	1	109492	1	71565		1070	1070	1070	ACN14a_05734					AvVan_03055	AvcI1_05110					BMG5.23_02924			CCl3_04311			CeD_02883	CpI1_04124									KB5_00990			QA3_05192			ArI3_02913
clgR_2		Transcriptional regulator ClgR	10	10	1	1	88837	1	18108		311	314	311	ACN14a_05101	ARgP5_04946	AgB32_04870	AgPm24_03566	AgTrS_01952	AvVan_01572	AvcI1_00839												CpI1_03883												QA3_05740			ArI3_03501
group_893		hypothetical protein	10	10	1	1	74799	1	48536		416	596	490	ACN14a_04421	ARgP5_01523	AgB32_02085	AgPm24_05254	AgTrS_01557	AvVan_03521	AvcI1_06569												CpI1_06194												QA3_00002			ArI3_04216
rsbW_1		Anti-sigma-F factor RsbW	10	10	1	1	77080	1	85271		536	536	536	ACN14a_05335	ARgP5_03446	AgB32_01475	AgPm24_00969	AgTrS_00096	AvVan_00263	AvcI1_00554												CpI1_01630												QA3_05513			ArI3_03253
rho		Transcription termination factor Rho	10	10	1	1	26689	1	86169		1670	2387	2187		ARgP5_02464									BMG5.12_04782	BMG5.23_02850			CCl3_03957		Cc1.17_05753	CeD_03454						EUN1f_01220			G2_03021	KB5_03181				R43_01290
sufC		Vegetative protein 296	10	10	1	1	76526	1	34832		791	833	805	ACN14a_04078	ARgP5_03675	AgB32_05083	AgPm24_04936	AgTrS_01862	AvVan_00583	AvcI1_02318												CpI1_00822												QA3_00352			ArI3_04548
group_956	hosA	Transcriptional regulator HosA	10	10	1	1	113632	1	21959		374	653	532								BCU110501_00542		BMG5.11_02963	BMG5.12_04673						Cc1.17_00566						EI5C_02489	EUN1f_05819		Ea1.12_04665	G2_06738			Cj_05446		R43_04663
rpe		Ribulose-phosphate 3-epimerase	10	10	1	1	85049	1	73981		716	764	734								BCU110501_03240		BMG5.11_07697	BMG5.12_01144						Cc1.17_01813						EI5C_02380	EUN1f_05749		Ea1.12_02053	G2_07568			Cj_04182		R43_02832
mutB		putative methylmalonyl-CoA mutase large subunit	10	10	1	1	19724	1	30372		2222	2285	2242								BCU110501_03397		BMG5.11_06463	BMG5.12_05001						Cc1.17_00400						EI5C_00860	EUN1f_01294		Ea1.12_03803	G2_02493			Cj_05055		R43_00129
group_990	gyrA	DNA gyrase subunit A	10	10	1	1	68470	1	59483		2450	2513	2500								BCU110501_04343		BMG5.11_07027	BMG5.12_02203						Cc1.17_02686						EI5C_04201	EUN1f_07272		Ea1.12_04503	G2_03855			Cj_04407		R43_05306
group_992	ftsK_1	DNA translocase FtsK	10	10	1	1	99277	1	17718		2555	2849	2733								BCU110501_04862		BMG5.11_05973	BMG5.12_06142						Cc1.17_01008						EI5C_03082	EUN1f_00975		Ea1.12_06263	G2_02147			Cj_05977		R43_01098
group_998	rplQ	50S ribosomal protein L17	10	10	1	1	42676	3	235		572	620	586								BCU110501_05372		BMG5.11_03661	BMG5.12_03984						Cc1.17_02578						EI5C_04250	EUN1f_04257		Ea1.12_02855	G2_00841			Cj_05658		R43_07091
group_1014	lrp	Leucine-responsive regulatory protein	9	9	1	1	25110	1	110352		440	701	532								BCU110501_06239		BMG5.11_09812	BMG5.12_05551						Cc1.17_01476						EI5C_00267	EUN1f_05901			G2_02909			Cj_03858		R43_06734
ssb_1		Single-stranded DNA-binding protein	9	9	1	1	68346	1	53691		560	659	606									BMG5.1_01813				BMG5.30_03037	BMG5.36_08118		CN3_01174				DC12_02842	Dg1_04698				EUN1h_01668				M16386_04970				EuI1c_07199
rpmC		50S ribosomal protein L29	9	9	1	1	42263	6	9		257	266	264	ACN14a_00953	ARgP5_02973		AgPm24_01689	AgTrS_00622	AvVan_00416	AvcI1_03939												CpI1_05422												QA3_03774			ArI3_01431
group_1160	liaR_1	Transcriptional regulatory protein LiaR	9	9	1	1	63608	1	66196		872	1145	941	ACN14a_01355	ARgP5_02247		AgPm24_01426	AgTrS_00265	AvVan_03680	AvcI1_04412												CpI1_05853												QA3_03353			ArI3_00982
group_1199		hypothetical protein	9	9	1	1	41751	1	96272		353	353	353	ACN14a_03740					AvVan_04064	AvcI1_01347		BMG5.1_03282				BMG5.30_03977						CpI1_04040		Dg1_00417										QA3_06032			ArI3_06342
sigF		RNA polymerase sigma factor SigF	9	9	1	1	31239	1	85944		899	1103	994	ACN14a_05336						AvcI1_00553	BCU110501_02490		BMG5.11_00057									CpI1_01629							Ea1.12_04385				Cj_00274	QA3_05512			ArI3_03252
ricR		Copper-sensing transcriptional repressor RicR	9	9	1	1	92626	1	71333		281	281	281	ACN14a_05714	ARgP5_03393		AgPm24_02165	AgTrS_00466	AvVan_04031	AvcI1_01656												CpI1_05192												QA3_05214			ArI3_02937
rfbF		Glucose-1-phosphate cytidylyltransferase	9	9	1	1	30104	1	70757		755	845	818								BCU110501_02309		BMG5.11_05453	BMG5.12_00193						Cc1.17_05533							EUN1f_05948		Ea1.12_01001	G2_05259			Cj_00086		R43_01520
group_1384	ychF	Ribosome-binding ATPase YchF	9	9	1	1	30371	1	70574		1076	1076	1076								BCU110501_02371		BMG5.11_05544	BMG5.12_00137						Cc1.17_05596							EUN1f_03147		Ea1.12_01766	G2_05192			Cj_00148		R43_01454
prfB		Peptide chain release factor 2	9	9	1	1	7907	1	47078		1100	1160	1120								BCU110501_02775		BMG5.11_04241	BMG5.12_04201						Cc1.17_05223							EUN1f_01001		Ea1.12_05843	G2_06567			Cj_01440		R43_07350
group_1468	ppa	Inorganic pyrophosphatase	9	9	1	1	54281	1	65420		542	662	596									BMG5.1_02179				BMG5.30_02392	BMG5.36_06732		CN3_01533				DC12_02427	Dg1_00708				EUN1h_05632				M16386_05282				EuI1c_00315
group_1754	rplA	50S ribosomal protein L1	9	9	1	1	42895	1	6870		716	719	716	ACN14a_00933	ARgP5_04491		AgPm24_04489	AgTrS_00602	AvVan_00114	AvcI1_03959												CpI1_05402												QA3_03794			ArI3_01451
group_1767		hypothetical protein	9	9	1	1	6481	1	44857		320	401	332	ACN14a_01021					AvVan_02448	AvcI1_05878				BMG5.12_04523						Cc1.17_02627		CpI1_05491												QA3_03703		EuI1c_06182	ArI3_01360
group_1834	rpmA	50S ribosomal protein L27	9	9	1	1	114466	1	35673		269	269	269	ACN14a_01696	ARgP5_00234		AgPm24_02988	AgTrS_01176	AvVan_00442	AvcI1_06061												CpI1_00113												QA3_03028			ArI3_00615
group_2037		hypothetical protein	9	9	1	1	33064	1	47974		203	203	203	ACN14a_04852	ARgP5_00200		AgPm24_04666								BMG5.23_04538			CCl3_00425			CeD_00324	CpI1_05627									KB5_01527						ArI3_03744
rpmA		50S ribosomal protein L27	9	9	1	1	114515	1	35786		266	287	275			AgB32_02644					BCU110501_00375		BMG5.11_06120		BMG5.23_01577			CCl3_01287			CeD_01830								Ea1.12_04487		KB5_01858		Cj_02239
group_2265	rsbW_1	Anti-sigma-F factor RsbW	9	9	1	1	31241	1	86044		536	644	548								BCU110501_02491		BMG5.11_00056	BMG5.12_00020						Cc1.17_05717							EUN1f_06015		Ea1.12_04384	G2_05347			Cj_00275		R43_01336
dnaN_2		DNA polymerase III subunit beta	9	9	1	1	68461	1	59279		1160	1160	1160								BCU110501_04339		BMG5.11_07031	BMG5.12_02207						Cc1.17_02690							EUN1f_07276		Ea1.12_01278	G2_03851			Cj_04403		R43_05302
group_2322		hypothetical protein	9	9	1	1	99870	1	18633		197	197	197								BCU110501_04804		BMG5.11_06033	BMG5.12_06063						Cc1.17_00951							EUN1f_00695		Ea1.12_01622	G2_02207			Cj_01653		R43_01160
group_2350		hypothetical protein	9	9	1	1	8581	1	61265		101	101	101								BCU110501_05524		BMG5.11_04022	BMG5.12_04132						Cc1.17_02427							EUN1f_03519		Ea1.12_06594	G2_00688			Cj_06141		R43_04357
group_2376	purC	Phosphoribosylaminoimidazole-succinocarboxamide synthase	9	9	1	1	68852	1	49614		911	1064	928								BCU110501_06481		BMG5.11_08439	BMG5.12_01823						Cc1.17_06272							EUN1f_03530		Ea1.12_03326	G2_04287			Cj_01785		R43_05459
clpB_2		Chaperone protein ClpB	9	9	1	1	57562	1	49560		2612	2612	2612								BCU110501_06506		BMG5.11_05724	BMG5.12_01803						Cc1.17_06252							EUN1f_05216		Ea1.12_03256	G2_04309			Cj_01808		R43_05480
group_2406		hypothetical protein	9	9	1	1	65966	1	62747		1292	1292	1292									BMG5.1_00547		BMG5.12_01511	BMG5.23_02191	BMG5.30_00922		CCl3_01191		Cc1.17_06708	CeD_02087										KB5_01082				R43_03104
group_2740		hypothetical protein	9	9	1	1	76597	1	36105		155	155	155										BMG5.11_09274	BMG5.12_05889						Cc1.17_00229						EI5C_00710	EUN1f_06985		Ea1.12_02245	G2_00315			Cj_04734		R43_03297
hrdB_2		RNA polymerase principal sigma factor HrdB	9	9	1	1	55386	1	36571		1178	1178	1178										BMG5.11_09271	BMG5.12_05891						Cc1.17_00227						EI5C_00708	EUN1f_06982		Ea1.12_02248	G2_00312			Cj_04737		R43_03300
secA		Protein translocase subunit SecA	9	9	1	1	7494	1	45823		2951	2984	2970	ACN14a_01148						AvcI1_05751					BMG5.23_00456			CCl3_00810			CeD_00217	CpI1_00599									KB5_01339			QA3_03566			ArI3_01230
group_377		hypothetical protein	9	9	1	1	30925	1	85438		590	1772	1491	ACN14a_05379	ARgP5_03035		AgPm24_00930	AgTrS_00138	AvVan_01406	AvcI1_00509												CpI1_01584												QA3_05469			ArI3_03205
rpmE		50S ribosomal protein L31	9	9	1	1	31487	1	86286		236	236	236	ACN14a_05293	ARgP5_02465		AgPm24_05430	AgTrS_00722	AvVan_00227	AvcI1_03253												CpI1_01668												QA3_05545			ArI3_03296
group_3853		hypothetical protein	9	9	1	1	30882	1	85607		143	335	237	ACN14a_05358					AvVan_02094	AvcI1_00530					BMG5.23_03133			CCl3_04012			CeD_02350	CpI1_01606									KB5_04410						ArI3_03229
group_3909	whiB4	Transcriptional regulator WhiB4	9	9	1	1	51701	1	65870		353	356	355	ACN14a_05837	ARgP5_00806		AgPm24_02292	AgTrS_00803	AvVan_00658	AvcI1_05495												CpI1_04408												QA3_05076			ArI3_02788
ahcY		Adenosylhomocysteinase	9	9	1	1	71116	1	52385		1436	1436	1436								BCU110501_02566		BMG5.11_06969	BMG5.12_02161						Cc1.17_06359							EUN1f_07216		Ea1.12_01919	G2_04196			Cj_03687		R43_05367
group_4377	pstB1	Phosphate import ATP-binding protein PstB 1	9	9	1	1	54002	1	67025		776	776	776								BCU110501_03609		BMG5.11_07997							Cc1.17_06154						EI5C_01629	EUN1f_05568		Ea1.12_00797	G2_04978			Cj_05241		R43_05583
frr		Ribosome-recycling factor	9	9	1	1	99630	1	18375		557	557	557								BCU110501_04824		BMG5.11_06011	BMG5.12_06104						Cc1.17_00970							EUN1f_01739		Ea1.12_01827	G2_02187			Cj_01631		R43_01139
purA_2		Adenylosuccinate synthetase	9	9	1	1	57498	1	49597		1283	1283	1283								BCU110501_06489		BMG5.11_05742	BMG5.12_01818						Cc1.17_06267							EUN1f_03525		Ea1.12_03334	G2_04292			Cj_01792		R43_05464
dnaK_6		Chaperone protein DnaK	9	9	1	1	57566	1	4703		1853	1859	1856								BCU110501_06510		BMG5.11_05720	BMG5.12_01799						Cc1.17_06248							EUN1f_05212		Ea1.12_03260	G2_04313			Cj_01812		R43_05484
group_50005	whiD_2	Transcriptional regulator WhiD	9	9	1	1	42486	1	24091		332	332	332								BCU110501_05349		BMG5.11_03637	BMG5.12_03961						Cc1.17_02601							EUN1f_04280		Ea1.12_02599	G2_00864			Cj_05635		R43_07114
group_567		hypothetical protein	9	9	1	1	85475	1	61177		746	980	902	ACN14a_00841		AgB32_05145	AgPm24_04576	AgTrS_03114	AvVan_04268	AvcI1_04051												CpI1_01307												QA3_03890			ArI3_01553
group_640		hypothetical protein	9	9	1	1	71888	1	38642		539	2018	1480					AgTrS_03870					BMG5.11_09169					CCl3_02786			CeD_02165						EUN1f_01674		Ea1.12_05924	G2_01537	KB5_04208				R43_07397
group_741	ask	Aspartokinase	9	9	1	1	106576	1	20675		386	1298	1190	ACN14a_00528	ARgP5_01287	AgB32_02333	AgPm24_02087			AvcI1_02855												CpI1_05768									KB5_00320			QA3_04221			ArI3_01854
group_744	rplU_1	50S ribosomal protein L21	9	9	1	1	5160	1	40527		1544	2045	1809	ACN14a_01158	ARgP5_03125				AvVan_02422	AvcI1_05741					BMG5.23_00445			CCl3_00821			CeD_00206										KB5_01350			QA3_03556
vapC9_3		Ribonuclease VapC9	9	9	1	1	40983	1	76021		401	401	401		ARgP5_05309									BMG5.12_03646								CpI1_04347	DC12_05041	Dg1_03103	Dg2_04448					G2_00155				QA3_00456			ArI3_04660
groL2_1		60 kDa chaperonin 2	9	9	1	1	23574	1	83843		233	1622	1388	ACN14a_05974			AgPm24_01277		AvVan_01902						BMG5.23_00912			CCl3_04672			CeD_00714										KB5_00464			QA3_04939			ArI3_02645
lysS		Lysine--tRNA ligase	9	9	1	1	113493	1	22224		1490	1655	1541								BCU110501_00455		BMG5.11_03043	BMG5.12_04741						Cc1.17_00497							EUN1f_04700		Ea1.12_00420	G2_06776			Cj_03732		R43_04603
group_7929		hypothetical protein	9	9	1	1	42623	1	24056		407	416	414	ACN14a_00998		AgB32_00503	AgPm24_01734	AgTrS_00496	AvVan_00425	AvcI1_03894												CpI1_05469												QA3_03729			ArI3_01384
doc		Toxin Doc	9	9	1	1	66019	1	5550		380	380	380								BCU110501_05213			BMG5.12_01497	BMG5.23_04684			CCl3_01150			CeD_04346					EI5C_01941				G2_06482	KB5_03598				R43_03090
group_840		Antitoxin VapB27	9	9	1	1	91630	1	38606		203	266	216	ACN14a_00180						AvcI1_04605													DC12_02602		Dg2_01106	EI5C_03586	EUN1f_01680			G2_01563				QA3_00464	R43_07427
group_864		hypothetical protein	9	9	1	1	106434	1	8172		203	215	206	ACN14a_01117	ARgP5_01100		AgPm24_04422	AgTrS_00572	AvVan_03422	AvcI1_05782												CpI1_00623												QA3_03594			ArI3_01254
group_919		Trehalase	9	9	1	1	56767	1	71144		854	1784	1680	ACN14a_05608		AgB32_01761	AgPm24_01084	AgTrS_00422	AvVan_02254	AvcI1_01555												CpI1_01913												QA3_05262			ArI3_02990
group_937		hypothetical protein	9	9	1	1	40978	1	76023		245	248	245		ARgP5_05308									BMG5.12_03645								CpI1_04348	DC12_05040	Dg1_03104	Dg2_04447					G2_00156				QA3_00455			ArI3_04659
nrdR		Transcriptional repressor NrdR	9	9	1	1	99227	1	17665		452	587	558								BCU110501_04891		BMG5.11_08825	BMG5.12_02404						Cc1.17_01038							EUN1f_03263		Ea1.12_04075	G2_02117			Cj_02134		R43_01068
rplJ		50S ribosomal protein L10	9	9	1	1	42891	1	6878		548	578	560								BCU110501_05411		BMG5.11_03910	BMG5.12_04025						Cc1.17_02537							EUN1f_06733		Ea1.12_01819	G2_00800			Cj_05697		R43_07048
group_1000		putative HTH-type transcriptional regulator	8	8	1	1	8569	1	60997		782	899	825								BCU110501_05512		BMG5.11_04013	BMG5.12_04123						Cc1.17_02436						EI5C_01997			Ea1.12_06603				Cj_06132		R43_04346
dnaE1		DNA polymerase III subunit alpha	8	8	1	1	43495	1	76844		3536	3536	3536								BCU110501_05958		BMG5.11_08234													EI5C_04600	EUN1f_07664		Ea1.12_03027	G2_00080			Cj_06531		R43_03526
group_10291		hypothetical protein	8	8	1	1	114740	1	35168		290	293	291								BCU110501_00283		BMG5.11_06221													EI5C_00576	EUN1f_06831		Ea1.12_00030	G2_02325			Cj_02344		R43_01940
vapC		Ribonuclease VapC26	8	8	1	1	65986	1	64767		266	410	392									BMG5.1_04928		BMG5.12_01493		BMG5.30_04496				Cc1.17_00724						EI5C_05180	EUN1f_07094						Cj_01189		R43_03080
group_1061		putative oxidoreductase	8	8	1	1	34116	1	106737		383	1346	786										BMG5.11_09492				BMG5.36_08151		CN3_07910							EI5C_01187		EUN1h_05233	Ea1.12_06826			M16386_06646	Cj_05138
group_1079		hypothetical protein	8	8	1	1	65934	1	62736		410	587	513												BMG5.23_02187			CCl3_01195			CeD_02083					EI5C_05446	EUN1f_04416			G2_00492	KB5_01075				R43_03112
rplR		50S ribosomal protein L18	8	8	1	1	42824	7	24		374	374	374								BCU110501_05385		BMG5.11_03674													EI5C_04237	EUN1f_06761		Ea1.12_02842	G2_00828			Cj_05671		R43_07078
rplX		50S ribosomal protein L24	8	8	1	1	42283	7	2		332	332	332	ACN14a_00956	ARgP5_02976	AgB32_03358			AvVan_00413	AvcI1_03936												CpI1_05425												QA3_03771			ArI3_01428
group_1215		hypothetical protein	8	8	1	1	54983	1	105678		515	515	515	ACN14a_04039	ARgP5_03365	AgB32_02396			AvVan_00063	AvcI1_02279												CpI1_00779												QA3_00392			ArI3_04590
qcrB		Cytochrome bc1 complex cytochrome b subunit	8	8	1	1	17654	1	48794		1565	1613	1603	ACN14a_04548	ARgP5_01177	AgB32_00432			AvVan_01291	AvcI1_06456												CpI1_04229												QA3_06283			ArI3_04104
etfA		Electron transfer flavoprotein subunit alpha	8	8	1	1	100364	1	16365		962	962	962	ACN14a_05232	ARgP5_05543	AgB32_03907			AvVan_00891	AvcI1_03314												CpI1_03427												QA3_05608			ArI3_03366
group_12821		Cold shock-like protein 7.0	8	8	1	1	2539	1	28214		203	203	203										BMG5.11_00689				BMG5.36_01052		CN3_06556						Dg2_03195			EUN1h_05495	Ea1.12_02028				Cj_05428	QA3_01814
group_1286		hypothetical protein	8	8	1	1	23105	1	82709		419	422	421	ACN14a_06076	ARgP5_04649	AgB32_02510			AvVan_01044	AvcI1_01189												CpI1_02115												QA3_04836			ArI3_02535
group_1290		hypothetical protein	8	8	1	1	47563	1	12670		341	1025	891	ACN14a_06124					AvVan_02969	AvcI1_00614					BMG5.23_04219			CCl3_02720			CeD_04181										KB5_03451			QA3_01072
group_1309		hypothetical protein	8	8	1	1	7067	1	44944		239	275	245		ARgP5_05401	AgB32_04238					BCU110501_05303		BMG5.11_09401	BMG5.12_00998															Ea1.12_03768				Cj_05585		R43_07177
group_13217		hypothetical protein	8	8	1	1	58216	1	67106		158	161	160								BCU110501_06609		BMG5.11_05604													EI5C_01650	EUN1f_05589		Ea1.12_00954	G2_04958			Cj_05756		R43_05562
whiB		Transcriptional regulator WhiB	8	8	1	1	6068	1	40982		605	935	767											BMG5.12_00910					CN3_00146	Cc1.17_06522								EUN1h_02670		G2_01015		M16386_00694			R43_07282	EuI1c_06095
group_139		hypothetical protein	8	8	1	1	85109	1	9567		311	575	489									BMG5.1_03705				BMG5.30_04027						CpI1_00697	DC12_03750		Dg2_05836		EUN1f_04240							QA3_01519			ArI3_03784
radD		hypothetical protein	8	8	1	1	70863	1	52123		1637	1637	1637								BCU110501_02629		BMG5.11_06905	BMG5.12_02104						Cc1.17_06300									Ea1.12_00213	G2_04255			Cj_03624		R43_05425
group_1419		hypothetical protein	8	8	1	1	90189	1	1775		626	626	626								BCU110501_04938		BMG5.11_08870													EI5C_03012	EUN1f_03624		Ea1.12_02392	G2_02073			Cj_02088		R43_01026
group_1420		hypothetical protein	8	8	1	1	70504	1	51952		257	338	267								BCU110501_05164		BMG5.11_07249		BMG5.23_04153			CCl3_02465			CeD_04116								Ea1.12_03204	G2_07354	KB5_02237
group_1530		hypothetical protein	8	8	1	1	111071	1	20476		293	293	293										BMG5.11_02859	BMG5.12_03150						Cc1.17_00782						EI5C_03593	EUN1f_06244		Ea1.12_05685				Cj_00677		R43_04887
group_1741	ubiD	3-octaprenyl-4-hydroxybenzoate carboxy-lyase	8	8	1	1	85209	1	6645		713	1451	1358	ACN14a_00872	ARgP5_02722	AgB32_01007			AvVan_03590	AvcI1_04020												CpI1_01342												QA3_03860			ArI3_01518
korA_1		2-oxoglutarate oxidoreductase subunit KorA	8	8	1	1	85648	1	6846		1883	1886	1884	ACN14a_00914	ARgP5_00583	AgB32_03316			AvVan_01737	AvcI1_03978												CpI1_01384												QA3_03815			ArI3_01472
prs_1		Ribose-phosphate pyrophosphokinase	8	8	1	1	15159	1	108637		683	941	908	ACN14a_03238	ARgP5_05028	AgB32_01548			AvVan_04592	AvcI1_03657												CpI1_00469												QA3_01551			ArI3_05492
group_1985		Nucleotide-binding protein	8	8	1	1	106221	8	251		869	869	869	ACN14a_04105	ARgP5_02224	AgB32_02676			AvVan_00938	AvcI1_02345												CpI1_00850												QA3_00324			ArI3_04520
group_2067	dxr	1-deoxy-D-xylulose 5-phosphate reductoisomerase	8	8	1	1	99723	1	17153		1223	1226	1223	ACN14a_05143	ARgP5_02157	AgB32_05419			AvVan_00313	AvcI1_00156												CpI1_03925												QA3_05698			ArI3_03458
group_2068	frr	Ribosome-recycling factor	8	8	1	1	99709	1	17175		557	557	557	ACN14a_05147	ARgP5_02153	AgB32_05423			AvVan_00309	AvcI1_00152												CpI1_02723												QA3_05694			ArI3_03454
purA		Adenylosuccinate synthetase	8	8	1	1	87089	1	67782		1283	1283	1283	ACN14a_05939	ARgP5_02879	AgB32_01026			AvVan_02480	AvcI1_05394												CpI1_04513												QA3_04976			ArI3_02684
dnaK_4		Chaperone protein DnaK	8	8	1	1	100274	1	16325		1670	1700	1674	ACN14a_05246	ARgP5_03256	AgB32_03920			AvVan_02745	AvcI1_03300												CpI1_03441												QA3_05594			ArI3_03352
accC_2		Biotin carboxylase	8	8	1	1	7223	1	41600		1760	1763	1762								BCU110501_01640		BMG5.11_08058													EI5C_03242	EUN1f_02887		Ea1.12_04430	G2_00966			Cj_05888		R43_07229
mtrR_1		HTH-type transcriptional regulator MtrR	8	8	1	1	7423	1	41754		584	605	587								BCU110501_01699		BMG5.11_04150							Cc1.17_06519							EUN1f_07414		Ea1.12_03867	G2_01012			Cj_03980		R43_07279
adk_2		Adenylate kinase	8	8	1	1	30308	1	70626		656	761	702								BCU110501_02349		BMG5.11_05527													EI5C_03349	EUN1f_05996		Ea1.12_01951	G2_05209			Cj_00132		R43_01472
group_2267	thrC_1	Threonine synthase	8	8	1	1	31306	1	86172		1118	1187	1131								BCU110501_02518		BMG5.11_00029													EI5C_02949	EUN1f_06065		Ea1.12_03453	G2_03018			Cj_00303		R43_01292
group_2844		hypothetical protein	8	8	1	1	20289	1	102897		644	644	644												BMG5.23_01882		BMG5.36_04001	CCl3_04605	CN3_07967		CeD_00781							EUN1h_04862			KB5_04510	M16386_05701
group_3493		hypothetical protein	8	8	1	1	71824	1	41571		203	290	224	ACN14a_02541	ARgP5_04675		AgPm24_03219	AgTrS_04301		AvcI1_01065												CpI1_01460												QA3_00799			ArI3_05006
ugtP		Processive diacylglycerol beta-glucosyltransferase	8	8	1	1	106848	1	21614		1127	1307	1243		ARgP5_00008	AgB32_03201	AgPm24_03438	AgTrS_02823							BMG5.23_01244			CCl3_00239			CeD_01289										KB5_01776
lpdA		NAD(P)H dehydrogenase (quinone)	8	8	1	1	73444	1	42037		326	1535	1343		ARgP5_05123			AgTrS_01029	AvVan_00142						BMG5.23_00527			CCl3_00739			CeD_00288										KB5_01268						ArI3_01319
fabG_2		3-oxoacyl-[acyl-carrier-protein] reductase FabG	8	8	1	1	36968	1	55379		737	737	737	ACN14a_03925	ARgP5_01837	AgB32_03280			AvVan_03349	AvcI1_06295												CpI1_05048												QA3_00560			ArI3_04753
accD5_2		Methylmalonyl-CoA carboxyltransferase 12S subunit	8	8	1	1	10807	1	93054		1634	1757	1675	ACN14a_01461						AvcI1_00209												CpI1_03283			Dg2_04896									QA3_02041	R43_06359	EuI1c_03296	ArI3_06366
group_383		Trehalase	8	8	1	1	90374	1	83594		890	1943	1792		ARgP5_00999	AgB32_02461	AgPm24_02452	AgTrS_01537							BMG5.23_00961			CCl3_04720			CeD_00665										KB5_02850
group_3859		Putative glutaredoxin.1	8	8	1	1	30923	1	85429		239	239	239	ACN14a_05378	ARgP5_03036		AgPm24_00931	AgTrS_00137		AvcI1_00510												CpI1_01585												QA3_05470			ArI3_03206
group_4130	hrdB_2	RNA polymerase principal sigma factor HrdB	8	8	1	1	99146	1	17638		1265	1274	1268	ACN14a_05070			AgPm24_03601	AgTrS_00387	AvVan_02075	AvcI1_00808												CpI1_03850												QA3_05772			ArI3_03533
group_4310		hypothetical protein	8	8	1	1	7435	1	41773		200	200	200								BCU110501_01709		BMG5.11_04160													EI5C_05158	EUN1f_07423		Ea1.12_03838	G2_06507			Cj_03990		R43_07289
fic_2		Adenosine monophosphate-protein transferase SoFic	8	8	1	1	51230	1	79159		215	1220	818	ACN14a_03747					AvVan_04170	AvcI1_01341							BMG5.36_05737						DC12_05295	Dg1_02848	Dg2_01288							M16386_06002
group_4476	rplV	50S ribosomal protein L22	8	8	1	1	42842	6	12		422	422	422								BCU110501_05396		BMG5.11_03685													EI5C_04226	EUN1f_06750		Ea1.12_02831	G2_00817			Cj_05682		R43_07066
group_4480	secE	Protein translocase subunit SecE	8	8	1	1	42974	1	6977		263	263	263								BCU110501_05415		BMG5.11_03914													EI5C_02098	EUN1f_06729		Ea1.12_01815	G2_00796			Cj_05701		R43_07044
group_478		putative oxidoreductase	8	8	1	1	84601	1	26042		710	818	803														BMG5.36_06475		CN3_04019								EUN1f_07166	EUN1h_06282	Ea1.12_02707	G2_03609		M16386_00194			R43_05819
group_4800	fumC	Fumarate hydratase class II	8	8	1	1	79275	1	45635		443	1391	1272									BMG5.1_02690			BMG5.23_00568	BMG5.30_02258		CCl3_04122			CeD_01489			Dg1_00837	Dg2_03064						KB5_01175
group_49604		hypothetical protein	8	8	1	1	99858	1	18569		233	233	233								BCU110501_04809		BMG5.11_06027													EI5C_03986	EUN1f_01754		Ea1.12_01627	G2_02202			Cj_01647		R43_01155
group_5059		putative HTH-type transcriptional regulator	8	8	1	1	9863	1	93315		332	332	332										BMG5.11_00822	BMG5.12_06160						Cc1.17_02070							EUN1f_00996		Ea1.12_03104	G2_03132			Cj_01384		R43_08328
group_5470		Serine protease inhibitor	8	8	1	1	94917	1	102895		410	410	410												BMG5.23_01884		BMG5.36_03999	CCl3_04603	CN3_07969		CeD_00783							EUN1h_04864			KB5_04512	M16386_05699
limC_2		(-)-trans-carveol dehydrogenase	8	8	1	1	21495	1	83175		104	842	740	ACN14a_02247	ARgP5_06517					AvcI1_05011				BMG5.12_01644			BMG5.36_07848		CN3_05654	Cc1.17_03628								EUN1h_04517
strM		dTDP-4-dehydrorhamnose 3,5-epimerase	8	8	1	1	78873	1	43163		539	653	575	ACN14a_05575					AvVan_02019	AvcI1_01521				BMG5.12_00201						Cc1.17_05522		CpI1_01947												QA3_05297			ArI3_03025
group_604		hypothetical protein	8	8	1	1	6956	1	24142		1157	1721	1488		ARgP5_01798		AgPm24_01737	AgTrS_00493									BMG5.36_05046		CN3_00267				DC12_03713					EUN1h_00538				M16386_00938
group_650		hypothetical protein	8	8	1	1	66024	1	5471		197	197	197								BCU110501_05214			BMG5.12_01496	BMG5.23_04685			CCl3_01149			CeD_04345					EI5C_01940					KB5_03599				R43_03089
kdpB		Potassium-transporting ATPase ATP-binding subunit	8	8	1	1	83015	1	103962		737	2399	2107	ACN14a_04718	ARgP5_05116	AgB32_02556	AgPm24_01884	AgTrS_03002	AvVan_01482	AvcI1_00445																								QA3_06112
group_787		hypothetical protein	8	8	1	1	31119	1	85792		569	1547	1344								BCU110501_02446		BMG5.11_00103													EI5C_02875	EUN1f_00333		Ea1.12_00774	G2_05391			Cj_00228		R43_01382
ssp5		hypothetical protein	8	8	1	1	67335	1	54345		1439	1538	1481										BMG5.11_07139	BMG5.12_02312						Cc1.17_02796						EI5C_04513	EUN1f_04033			G2_03745			Cj_04296		R43_05193
group_841		hypothetical protein	8	8	1	1	107967	1	10481		287	368	321	ACN14a_00322	ARgP5_05784		AgPm24_03778	AgTrS_03658		AvcI1_03035												CpI1_02206												QA3_04442			ArI3_02163
bacE		Putative bacilysin exporter BacE	8	8	1	1	52428	1	98173		647	1247	1126	ACN14a_00491						AvcI1_02893										Cc1.17_02085		CpI1_04331			Dg2_03053		EUN1f_01913							QA3_00516			ArI3_06282
uvrD1_1		ATP-dependent DNA helicase UvrD1	8	8	1	1	6886	1	44514		140	2576	2231	ACN14a_01010	ARgP5_01788	AgB32_00152			AvVan_03193	AvcI1_05889												CpI1_05481												QA3_03714			ArI3_01372
group_8835		hypothetical protein	8	8	1	1	51689	1	65877		164	167	166	ACN14a_05840	ARgP5_00803	AgB32_01973			AvVan_00655	AvcI1_05492												CpI1_04411												QA3_05073			ArI3_02785
group_887		hypothetical protein	8	8	1	1	88011	1	15105		458	905	803	ACN14a_03286		AgB32_00845			AvVan_03532	AvcI1_05554												CpI1_00887		Dg1_03897	Dg2_00541												ArI3_04483
argF		Ornithine carbamoyltransferase	8	8	1	1	3885	1	73902		959	1028	992	ACN14a_04633	ARgP5_00617		AgPm24_04808	AgTrS_02286		AvcI1_00068												CpI1_03711												QA3_06203			ArI3_03999
rny		Ribonuclease Y	8	8	1	1	99044	1	17343		926	2177	1965	ACN14a_05089	ARgP5_04934	AgB32_03025			AvVan_02358	AvcI1_00827												CpI1_03871												QA3_05752			ArI3_03513
gabD1		Succinate-semialdehyde dehydrogenase [NADP(+)] 1	8	8	1	1	33623	1	105304		689	2603	1366	ACN14a_05669						AvcI1_01611	BCU110501_01077								CN3_02539								EUN1f_01564	EUN1h_08031						QA3_02384		EuI1c_06487
yoeB_1		Toxin YoeB	8	8	1	1	102152	1	1991		260	260	260			AgB32_00077	AgPm24_04673		AvVan_02361				BMG5.11_08950									CpI1_00878							Ea1.12_05864					QA3_00259			ArI3_04492
group_955		hypothetical protein	8	8	1	1	104724	1	2975		491	536	519								BCU110501_00168		BMG5.11_06335	BMG5.12_00671													EUN1f_05458		Ea1.12_05207	G2_06032			Cj_03550		R43_02286
group_10955		hypothetical protein	7	7	1	1	68507	1	59489		617	617	617								BCU110501_04346		BMG5.11_07024														EUN1f_07267		Ea1.12_01702	G2_03859			Cj_04411		R43_05324
mqnC		Cyclic dehypoxanthine futalosine synthase	7	7	1	1	8410	1	60835		1205	1205	1205								BCU110501_05453		BMG5.11_03955														EUN1f_06689		Ea1.12_04204	G2_00756			Cj_06074		R43_07003
group_1142		hypothetical protein	7	7	1	1	85641	1	6852		488	569	499	ACN14a_00917		AgB32_03319			AvVan_01740	AvcI1_03975												CpI1_01387												QA3_03812			ArI3_01469
merR1		Mercuric resistance operon regulatory protein	7	7	1	1	31919	1	97521		365	446	427	ACN14a_03823	ARgP5_02557				AvVan_04353	AvcI1_01265												CpI1_04943												QA3_00661			ArI3_04860
gpr_6		L-glyceraldehyde 3-phosphate reductase	7	7	1	1	43439	1	76499		995	995	995	ACN14a_03971					AvVan_03249	AvcI1_06341	BCU110501_05922											CpI1_06361												QA3_00458			ArI3_04688
group_1216	rmlB	dTDP-glucose 4,6-dehydratase	7	7	1	1	54601	1	96439		1004	1004	1004	ACN14a_04070	ARgP5_04734				AvVan_02996	AvcI1_02310												CpI1_00810												QA3_00360			ArI3_04560
trpC		Indole-3-glycerol phosphate synthase	7	7	1	1	74838	1	48015		803	803	803	ACN14a_04429	ARgP5_01531				AvVan_00642	AvcI1_06561												CpI1_06186												QA3_06396			ArI3_04208
perR_2		Ferric uptake regulation protein	7	7	1	1	17493	1	48738		395	479	449	ACN14a_04556	ARgP5_01170				AvVan_02792	AvcI1_06448												CpI1_04238												QA3_06274			ArI3_04095
pyrG_2		CTP synthase	7	7	1	1	3922	1	15290		1871	1982	1918	ACN14a_04612	ARgP5_06149	AgB32_00324				AvcI1_05191												CpI1_04672												QA3_06219			ArI3_04018
argB		Acetylglutamate kinase	7	7	1	1	3865	1	73824		878	1040	1002	ACN14a_04635		AgB32_00756			AvVan_03481	AvcI1_00066												CpI1_03709												QA3_06201			ArI3_03997
group_1242		hypothetical protein	7	7	1	1	90394	1	1616		215	551	430	ACN14a_04996			AgPm24_05074	AgTrS_00958		AvcI1_04499												CpI1_03785												QA3_05836			ArI3_03600
group_1243		hypothetical protein	7	7	1	1	90569	1	896		371	473	443	ACN14a_05016	ARgP5_04096	AgB32_02846				AvcI1_00754												CpI1_03802												QA3_05817			ArI3_03582
atpC		ATP synthase epsilon chain	7	7	1	1	31332	1	86224		257	260	258	ACN14a_05278		AgB32_03572			AvVan_00242	AvcI1_03268												CpI1_01683												QA3_05560			ArI3_03311
fadR		Fatty acid metabolism regulator protein	7	7	1	1	31072	1	85691		665	719	684	ACN14a_05395	ARgP5_03857				AvVan_00744	AvcI1_00493												CpI1_05964												QA3_05454			ArI3_03188
group_1287		hypothetical protein	7	7	1	1	66999	1	59202		812	830	824	ACN14a_06115		AgB32_02544			AvVan_00801	AvcI1_01226												CpI1_02156												QA3_04799			ArI3_02494
deaD		ATP-dependent RNA helicase DeaD	7	7	1	1	16428	1	31750		1700	1715	1704		ARgP5_02316		AgPm24_00103							BMG5.12_04373						Cc1.17_06568										G2_02781		M16386_01413			R43_06874
oxyR_2		Hydrogen peroxide-inducible genes activator	7	7	1	1	31612	1	99971		953	1043	988								BCU110501_01478		BMG5.11_02113														EUN1f_02090		Ea1.12_02737	G2_01040			Cj_03215		R43_06609
group_1403	dlaT	Dihydrolipoyllysine-residue acetyltransferase component of pyruvate dehydrogenase complex	7	7	1	1	4276	1	9247		896	1469	1290								BCU110501_03785		BMG5.11_08514														EUN1f_00089		Ea1.12_04652	G2_06636			Cj_04759		R43_02893
group_1448		hypothetical protein	7	7	1	1	65947	1	62746		572	572	572									BMG5.1_00546			BMG5.23_02190	BMG5.30_00921		CCl3_01192			CeD_02086										KB5_01079				R43_03105
group_1515		hypothetical protein	7	7	1	1	43404	1	68777		137	422	362									BMG5.1_05200				BMG5.30_04580						CpI1_04352		Dg1_03098									Cj_06976		R43_03456		ArI3_04654
vapC1		hypothetical protein	7	7	1	1	72684	1	40022		404	404	404										BMG5.11_09689		BMG5.23_02065			CCl3_02782			CeD_02167								Ea1.12_00021	G2_01502	KB5_04211
gmd_1		GDP-mannose 4,6-dehydratase	7	7	1	1	75763	1	32956		89	1001	757	ACN14a_01555											BMG5.23_04241			CCl3_01112			CeD_04201										KB5_02640			QA3_03196			ArI3_00791
group_1598		hypothetical protein	7	7	1	1	83684	1	104261	Hypothetical protein with no hits to refseq/uniprot/clusters/cdd/tigrfams/pfam overlapping another protein with hits	266	554	464												BMG5.23_04006			CCl3_02253			CeD_04032	CpI1_02388									KB5_02053			QA3_02330			ArI3_03823
gmd		GDP-mannose 4,6-dehydratase	7	7	1	1	75814	1	33138		89	1376	751	ACN14a_01814	ARgP5_04399		AgPm24_05144	AgTrS_01392		AvcI1_02469												CpI1_03477															ArI3_00504
group_1678		hypothetical protein	7	7	1	1	67460	1	54536		227	227	227	ACN14a_00101					AvVan_03809	AvcI1_00729	BCU110501_04213											CpI1_01767												QA3_04668			ArI3_02358
group_1679		hypothetical protein	7	7	1	1	21883	1	94489		830	842	831	ACN14a_00115	ARgP5_03187				AvVan_01281	AvcI1_00742												CpI1_01781												QA3_04654			ArI3_02344
rffH		Glucose-1-phosphate thymidylyltransferase 2	7	7	1	1	5552	1	42268		1076	1079	1076	ACN14a_01077	ARgP5_03150				AvVan_02771	AvcI1_05824												CpI1_05550												QA3_03636			ArI3_01297
group_1777		hypothetical protein	7	7	1	1	106422	1	8152		392	530	474	ACN14a_01114	ARgP5_01103				AvVan_03419	AvcI1_05785												CpI1_00626												QA3_03597			ArI3_01257
group_17819	sufC	Vegetative protein 296	7	7	1	1	76217	1	34775		776	791	784								BCU110501_03536		BMG5.11_04709	BMG5.12_05849						Cc1.17_00263						EI5C_00745			Ea1.12_02129				Cj_04903
rpiB		Ribose-5-phosphate isomerase B	7	7	1	1	3430	1	62643		488	488	488	ACN14a_01633	ARgP5_03487				AvVan_03641	AvcI1_02584												CpI1_00053												QA3_03093			ArI3_00678
group_2048		hypothetical protein	7	7	1	1	32425	1	97141		269	425	291	ACN14a_04974			AgPm24_00584			AvcI1_04477					BMG5.23_03797							CpI1_03765									KB5_02065						ArI3_03620
accD6_1		putative propionyl-CoA carboxylase beta chain 6	7	7	1	1	98865	1	1008		1403	1403	1403	ACN14a_05048	ARgP5_04892				AvVan_01060	AvcI1_00786												CpI1_03828												QA3_05793			ArI3_03555
group_2061	rnj	Ribonuclease J	7	7	1	1	88862	1	18147		1685	1685	1685	ACN14a_05107	ARgP5_04952				AvVan_02783	AvcI1_00845												CpI1_03889												QA3_05733			ArI3_03494
ilvB1		Acetolactate synthase large subunit IlvB1	7	7	1	1	100400	1	15353		1787	1787	1787	ACN14a_05210		AgB32_02223			AvVan_00466	AvcI1_00089												CpI1_02788												QA3_05629			ArI3_03388
gatA_2		Glutamyl-tRNA(Gln) amidotransferase subunit A	7	7	1	1	100390	1	15342		1505	1568	1541	ACN14a_05215	ARgP5_02665				AvVan_03470	AvcI1_00085												CpI1_02794												QA3_05625			ArI3_03382
group_2083		Cob(I)yrinic acid a,c-diamide adenosyltransferase	7	7	1	1	31383	1	16196		572	572	572	ACN14a_05275	ARgP5_02484				AvVan_00245	AvcI1_03271												CpI1_03476												QA3_05563			ArI3_03315
mazF9		Endoribonuclease MazF9	7	7	1	1	31389	1	16186		224	311	286	ACN14a_05277		AgB32_03573			AvVan_00243	AvcI1_03269												CpI1_01684												QA3_05561			ArI3_03312
galE_3		UDP-glucose 4-epimerase	7	7	1	1	78856	1	43162		1028	1028	1028	ACN14a_05576		AgB32_02911			AvVan_02020	AvcI1_01522												CpI1_01946												QA3_05296			ArI3_03024
group_2138	dcd	dCTP deaminase	7	7	1	1	86895	1	67764		608	701	640	ACN14a_05917		AgB32_05235			AvVan_03155	AvcI1_05416												CpI1_04490												QA3_04999			ArI3_02706
group_2186		hypothetical protein	7	7	1	1	26602	1	16246		716	722	718	ACN14a_05264		AgB32_03589			AvVan_02122	AvcI1_03282												CpI1_03459												QA3_05576			ArI3_03333
group_2211		hypothetical protein	7	7	1	1	50089	1	93349		368	368	368					AgTrS_03955						BMG5.12_04969	BMG5.23_03662			CCl3_04336			CeD_03627						EUN1f_03130			G2_05753
bacG		Glucose 1-dehydrogenase B	7	7	1	1	34448	1	106952		731	734	732								BCU110501_01037		BMG5.11_09951														EUN1f_07837		Ea1.12_03172	G2_03153			Cj_00829		R43_06389
yceD_9		General stress protein 16U	7	7	1	1	26558	1	16538		575	575	575								BCU110501_03964		BMG5.11_08465	BMG5.12_04255						Cc1.17_05917						EI5C_04472			Ea1.12_02551				Cj_05492
murI		Glutamate racemase	7	7	1	1	34823	1	28540		830	866	835								BCU110501_04477		BMG5.11_04360	BMG5.12_05203						Cc1.17_04351						EI5C_02193			Ea1.12_02406				Cj_01552
group_23070		hypothetical protein	7	7	1	1	101129	1	33547		155	155	155	ACN14a_01781		AgB32_02854			AvVan_00520	AvcI1_06145												CpI1_00223												QA3_02939			ArI3_00533
rpsQ		30S ribosomal protein S17	7	7	1	1	42833	6	20		305	308	307								BCU110501_05392		BMG5.11_03681	BMG5.12_04004						Cc1.17_02558						EI5C_04230			Ea1.12_02835				Cj_05678
group_2374		(2Z,6E)-farnesyl diphosphate synthase	7	7	1	1	59104	1	31137		749	776	768								BCU110501_06455			BMG5.12_03915			BMG5.36_02818		CN3_02515	Cc1.17_01367								EUN1h_08104					Cj_06647
group_2379		hypothetical protein	7	7	1	1	58190	1	67136		236	296	253								BCU110501_06603		BMG5.11_05611	BMG5.12_03001						Cc1.17_06178						EI5C_01656			Ea1.12_00961				Cj_05749
group_255		18 kDa heat shock protein	7	7	1	1	58533	1	30948		431	431	431								BCU110501_01308								CN3_02520			CpI1_04737						EUN1h_08109						QA3_01629		EuI1c_06533	ArI3_06235
group_261		18 kDa heat shock protein	7	7	1	1	36429	1	76472		431	431	431	ACN14a_03609		AgB32_01718		AgTrS_02452		AvcI1_03523									CN3_01737									EUN1h_01281				M16386_01070
group_2617		hypothetical protein	7	7	1	1	56633	1	72722		509	509	509									BMG5.1_04577	BMG5.11_02597	BMG5.12_05088		BMG5.30_04096													Ea1.12_06857				Cj_04821		R43_08187
group_265	mch	Mesaconyl-CoA hydratase	7	7	1	1	31581	1	84577		503	518	508		ARgP5_04788		AgPm24_01831	AgTrS_01100																		EI5C_04910	EUN1f_01336			G2_01029					R43_06619
gpmA		2,3-bisphosphoglycerate-dependent phosphoglycerate mutase	7	7	1	1	85341	1	61056		734	737	734	ACN14a_00836	ARgP5_01078				AvVan_02461	AvcI1_04056												CpI1_01302												QA3_03896			ArI3_01558
arnC		Undecaprenyl-phosphate 4-deoxy-4-formamido-L-arabinose transferase	7	7	1	1	5592	1	42324		983	983	983	ACN14a_01094		AgB32_05280			AvVan_02372	AvcI1_05807												CpI1_00646												QA3_03617			ArI3_01279
group_359	rpoC	DNA-directed RNA polymerase subunit beta'	7	7	1	1	42886	10	9		389	3890	3388								BCU110501_05408				BMG5.23_00122			CCl3_00610			CeD_00504					EI5C_05276					KB5_02750		Cj_05694
group_3607		hypothetical protein	7	7	1	1	15275	1	108749		1340	2744	2130	ACN14a_03255						AvcI1_03639					BMG5.23_04469			CCl3_02481			CeD_04292	CpI1_00420															ArI3_05443
group_373	aceE	Pyruvate dehydrogenase E1 component	7	7	1	1	4447	1	46664		2759	2834	2811					AgTrS_03073			BCU110501_02118		BMG5.11_06857	BMG5.12_01424						Cc1.17_00480									Ea1.12_01642				Cj_02416
galE1_2		UDP-glucose 4-epimerase	7	7	1	1	88714	1	18021		950	953	950	ACN14a_05117		AgB32_04884			AvVan_01722	AvcI1_00855												CpI1_03899												QA3_05723			ArI3_03483
group_3815		Putative HTH-type transcriptional regulator	7	7	1	1	88638	1	18325		455	455	455	ACN14a_05136	ARgP5_02164				AvVan_00320	AvcI1_00163												CpI1_03918												QA3_05705			ArI3_03465
group_3827	gatC	Glutamyl-tRNA(Gln) amidotransferase subunit C	7	7	1	1	100385	1	15340		296	296	296	ACN14a_05216	ARgP5_02664				AvVan_03469	AvcI1_00084												CpI1_02795												QA3_05624			ArI3_03381
mhqR_3		HTH-type transcriptional regulator MhqR	7	7	1	1	100375	1	15332		506	506	506	ACN14a_05223	ARgP5_02656				AvVan_01654	AvcI1_00077												CpI1_02802												QA3_05616			ArI3_03374
nifD_2		Nitrogenase molybdenum-iron protein alpha chain	7	7	1	1	23872	1	84138		1460	1460	1460	ACN14a_06073	ARgP5_04653	AgB32_02507				AvcI1_01186												CpI1_02112												QA3_04839			ArI3_02538
group_3968		hypothetical protein	7	7	1	1	110786	1	20249		230	248	232		ARgP5_01215		AgPm24_03331						BMG5.11_02848									CpI1_02533							Ea1.12_05696						R43_04899		ArI3_01930
group_4008	metK_2	S-adenosylmethionine synthase	7	7	1	1	74745	1	48258		815	1214	1151	ACN14a_04396		AgB32_05184			AvVan_01593	AvcI1_00890												CpI1_06221												QA3_00030			ArI3_04243
group_4211		putative HTH-type transcriptional regulator	7	7	1	1	9084	1	60593		347	347	347						AvVan_03449						BMG5.23_02701			CCl3_00453			CeD_00351	CpI1_02908									KB5_04265						ArI3_05911
pup		Prokaryotic ubiquitin-like protein Pup	7	7	1	1	45568	2	542		218	218	218								BCU110501_00045		BMG5.11_08992	BMG5.12_01249						Cc1.17_02133						EI5C_00367			Ea1.12_01369				Cj_03422
group_4254		hypothetical protein	7	7	1	1	104913	1	4228		251	251	251								BCU110501_00241		BMG5.11_06264	BMG5.12_00544						Cc1.17_01271						EI5C_00535			Ea1.12_00190				Cj_03621
pikAII_2		Narbonolide/10-deoxymethynolide synthase PikA2, modules 3 and 4	7	7	1	1	21674	1	101045		917	917	917								BCU110501_01115				BMG5.23_03806			CCl3_02898			CeD_03771	CpI1_01785									KB5_04943						ArI3_02337
group_4306		hypothetical protein	7	7	1	1	298	1	39769		302	302	302								BCU110501_01598				BMG5.23_04513			CCl3_00163			CeD_01211						EUN1f_06915				KB5_02008		Cj_01738
nifD_1		Nitrogenase molybdenum-iron protein alpha chain	7	7	1	1	23875	1	84191		1448	1460	1458								BCU110501_01856		BMG5.11_09205	BMG5.12_02644						Cc1.17_03515						EI5C_01778			Ea1.12_01442				Cj_06854
group_4320		hypothetical protein	7	7	1	1	4425	1	46641		302	302	302								BCU110501_02134		BMG5.11_06842														EUN1f_00654		Ea1.12_04945	G2_06941			Cj_02431		R43_02956
group_4349	nucS	Endonuclease NucS	7	7	1	1	31541	1	86353		662	662	662								BCU110501_02544		BMG5.11_03583	BMG5.12_06209						Cc1.17_01639						EI5C_02977			Ea1.12_00868				Cj_00332
group_4366	efp	Elongation factor P	7	7	1	1	82611	1	74870		563	563	563								BCU110501_03220		BMG5.11_07678	BMG5.12_01125						Cc1.17_01794						EI5C_02359			Ea1.12_06376				Cj_04201
secG		putative protein-export membrane protein SecG	7	7	1	1	106238	1	35047		230	230	230								BCU110501_03511		BMG5.11_05961	BMG5.12_05826						Cc1.17_00285						EI5C_00766			Ea1.12_02104				Cj_04928
dgoD		D-galactonate dehydratase	7	7	1	1	81353	1	8518		1163	1166	1163								BCU110501_03691		BMG5.11_04626							Cc1.17_05312							EUN1f_05043		Ea1.12_02791				Cj_04461		R43_04786
group_4444	leuB	3-isopropylmalate dehydrogenase	7	7	1	1	100420	1	16667		1028	1034	1029								BCU110501_04758		BMG5.11_06079														EUN1f_04832		Ea1.12_04832	G2_02250			Cj_01698		R43_01202
group_4447	rpsP	30S ribosomal protein S16	7	7	1	1	99866	1	18572		440	440	440								BCU110501_04808		BMG5.11_06028	BMG5.12_06067						Cc1.17_00955						EI5C_03987			Ea1.12_01626				Cj_01648
group_4463		hypothetical protein	7	7	1	1	70505	1	51917		380	380	380								BCU110501_05165		BMG5.11_07248		BMG5.23_04152			CCl3_02464			CeD_04117								Ea1.12_03203		KB5_02238
group_4481		Aspartate aminotransferase	7	7	1	1	42973	1	6896		1199	1208	1202								BCU110501_05417		BMG5.11_03916	BMG5.12_04031						Cc1.17_02531						EI5C_02096			Ea1.12_01813				Cj_05703
nuoB		NADH-quinone oxidoreductase subunit B	7	7	1	1	8380	1	60826		794	794	794								BCU110501_05447		BMG5.11_03948	BMG5.12_04061						Cc1.17_02501						EI5C_02060			Ea1.12_01781				Cj_06067
group_4504		hypothetical protein	7	7	1	1	43632	1	76885		422	425	422								BCU110501_05974		BMG5.11_08251	BMG5.12_03771						Cc1.17_03360						EI5C_04584			Ea1.12_04975				Cj_06548
pcm_3		Protein-L-isoaspartate O-methyltransferase	7	7	1	1	65968	1	62750		488	1208	796									BMG5.1_00549			BMG5.23_02193	BMG5.30_00924		CCl3_01189			CeD_02089										KB5_01084				R43_03102
mcd		(2S)-methylsuccinyl-CoA dehydrogenase	7	7	1	1	31582	1	84491		455	1199	1092		ARgP5_04789		AgPm24_01832	AgTrS_01099																		EI5C_04911	EUN1f_01334			G2_01030					R43_06618
group_469		hypothetical protein	7	7	1	1	49757	1	93373		326	326	326				AgPm24_05128								BMG5.23_03979			CCl3_01985			CeD_04010		DC12_02040							G2_01880	KB5_01516
group_51239		hypothetical protein	7	7	1	1	65972	1	62752		170	170	170									BMG5.1_00551			BMG5.23_02196	BMG5.30_00926		CCl3_01186			CeD_02092										KB5_01087				R43_03100
group_5284		hypothetical protein	7	7	1	1	62764	1	92217		197	197	197										BMG5.11_09688		BMG5.23_02064			CCl3_02781			CeD_02168						EUN1f_00984		Ea1.12_00020		KB5_04212
wcaJ_2		UDP-glucose:undecaprenyl-phosphate glucose-1-phosphate transferase	7	7	1	1	29576	1	70401		1640	1985	1817			AgB32_04900			AvVan_01495									CCl3_04095			CeD_03862	CpI1_02040												QA3_05398			ArI3_03121
group_775		hypothetical protein	7	7	1	1	114635	1	35874		386	401	388								BCU110501_00320		BMG5.11_06185	BMG5.12_00457						Cc1.17_01344						EI5C_00607			Ea1.12_01217				Cj_02307
group_7775		hypothetical protein	7	7	1	1	67956	1	54247		335	335	335	ACN14a_00074	ARgP5_01501				AvVan_01630	AvcI1_00702												CpI1_01736												QA3_04699			ArI3_02389
mdeA		L-methionine gamma-lyase	7	7	1	1	24342	1	32158		1295	1295	1295								BCU110501_00871		BMG5.11_09319													EI5C_00208	EUN1f_01164			G2_02854			Cj_03148		R43_06794
group_783		hypothetical protein	7	7	1	1	32630	1	38810		248	248	248								BCU110501_01092		BMG5.11_07988	BMG5.12_05122						Cc1.17_05019					Dg2_04591				Ea1.12_00348				Cj_01578
liaR_2		Transcriptional regulatory protein LiaR	7	7	1	1	63671	1	66254		1043	1043	1043								BCU110501_01810		BMG5.11_04392	BMG5.12_05236						Cc1.17_04325						EI5C_02216			Ea1.12_04208				Cj_05287
asnC		Regulatory protein AsnC	7	7	1	1	29407	1	85326		131	488	437											BMG5.12_00048						Cc1.17_05689						EI5C_02892	EUN1f_01018		Ea1.12_00793	G2_05375					R43_01365
group_8048		Trans,polycis-polyprenyl diphosphate synthase ((2Z,6E)-farnesyl diphosphate specific)	7	7	1	1	101116	1	33536		797	797	797	ACN14a_01775	ARgP5_00561				AvVan_00514	AvcI1_06139												CpI1_00217												QA3_02945			ArI3_00539
ctaD_3		putative cytochrome c oxidase subunit 1	7	7	1	1	89495	1	1950		1682	1682	1682	ACN14a_04560	ARgP5_01165				AvVan_01578	AvcI1_06444												CpI1_06280												QA3_06270			ArI3_04089
frdB		Fumarate reductase iron-sulfur subunit	7	7	1	1	90547	1	946		746	746	746	ACN14a_05031		AgB32_02851			AvVan_01235	AvcI1_00769												CpI1_03812												QA3_05809			ArI3_03572
fldA_1		hypothetical protein	7	7	1	1	43426	1	76024		125	488	369	ACN14a_03990						AvcI1_06361	BCU110501_05909									Cc1.17_00021										G2_00157		M16386_00492			R43_03454
yegS		lipid kinase YegS	7	7	1	1	17788	1	49041		278	1661	1445	ACN14a_04502		AgB32_00474			AvVan_01198	AvcI1_06502												CpI1_06011												QA3_06330			ArI3_04152
higB2		Putative toxin HigB2	7	7	1	1	73164	1	7450		155	536	350		ARgP5_01645								BMG5.11_04523	BMG5.12_04470												EI5C_03886	EUN1f_04143		Ea1.12_05545				Cj_03947
group_948		Ribonuclease VapC26	7	7	1	1	7117	1	44955		200	287	271						AvVan_03973		BCU110501_05298		BMG5.11_09399	BMG5.12_05684												EI5C_03198			Ea1.12_03766	G2_00920
crgA		Cell division protein CrgA	7	7	1	1	71064	1	52268		266	266	266								BCU110501_02584		BMG5.11_06951														EUN1f_07202		Ea1.12_01457	G2_04211			Cj_03669		R43_05381
glmS		Glutamine--fructose-6-phosphate aminotransferase [isomerizing]	7	7	1	1	42592	3	296		1934	2081	1996								BCU110501_05366		BMG5.11_03655	BMG5.12_03978						Cc1.17_02584						EI5C_04256			Ea1.12_02861				Cj_05652
stp_1		Serine/threonine phosphatase stp	6	6	1	1	109254	1	87387		1109	1115	1114	ACN14a_05807					AvVan_00030	AvcI1_05524												CpI1_04377												QA3_05104			ArI3_02821
mrdB		Peptidoglycan glycosyltransferase MrdB	6	6	1	1	113702	1	35715		1235	1250	1240	ACN14a_01690					AvVan_00436	AvcI1_06055												CpI1_00107												QA3_03034			ArI3_00621
dnaN_1		DNA polymerase III subunit beta	6	6	1	1	64745	1	59292		1178	1184	1179	ACN14a_00002					AvVan_00802	AvcI1_00630												CpI1_02180												QA3_04773			ArI3_02466
lexA		LexA repressor	6	6	1	1	99067	1	17300		761	764	761	ACN14a_05075					AvVan_00832	AvcI1_00813												CpI1_03857												QA3_05766			ArI3_03526
dnaA		Chromosomal replication initiator protein DnaA	6	6	1	1	64746	1	52471		1604	1622	1610	ACN14a_00001					AvVan_02948	AvcI1_00629												CpI1_02178												QA3_04774			ArI3_02468
ftsW_1		putative peptidoglycan glycosyltransferase FtsW	6	6	1	1	114247	1	35730		1235	1235	1235								BCU110501_00381		BMG5.11_06114	BMG5.12_00409						Cc1.17_03049									Ea1.12_01935				Cj_02233
yqjH		Vibriobactin utilization protein ViuB	6	6	1	1	596	1	111030		1799	2030	1882										BMG5.11_00956							Cc1.17_05378									Ea1.12_05291	G2_05958			Cj_03827		R43_02638
group_1101		hypothetical protein	6	6	1	1	91731	1	38195		197	236	219														BMG5.36_02849			Cc1.17_04754				Dg1_00566		EI5C_00798									R43_06949	EuI1c_06996
bioF_1		8-amino-7-oxononanoate synthase	6	6	1	1	77446	1	45345		167	1220	1021														BMG5.36_04266		CN3_02117				DC12_01785					EUN1h_02878				M16386_00042				EuI1c_00811
msmA_2		Methanesulfonate monooxygenase hydroxylase subunit alpha	6	6	1	1	22846	1	82240		1295	1295	1295								BCU110501_05092		BMG5.11_09243	BMG5.12_02672						Cc1.17_03488									Ea1.12_01971				Cj_06819
group_11093	rplX	50S ribosomal protein L24	6	6	1	1	42296	7	31		326	326	326								BCU110501_05390		BMG5.11_03679	BMG5.12_04002						Cc1.17_02560									Ea1.12_02837				Cj_05676
group_11137		Putative acyl-CoA dehydrogenase FadE17	6	6	1	1	15982	1	31894		1088	1088	1088								BCU110501_05596		BMG5.11_07780	BMG5.12_03023						Cc1.17_04526									Ea1.12_04757				Cj_06405
group_11138		putative oxidoreductase	6	6	1	1	15981	1	31883		764	764	764								BCU110501_05597		BMG5.11_07779	BMG5.12_03022						Cc1.17_04527									Ea1.12_04758				Cj_06404
zur		Zinc uptake regulation protein	6	6	1	1	67978	1	54213		272	635	537	ACN14a_00063					AvVan_04293	AvcI1_00691												CpI1_01725												QA3_04710			ArI3_02400
group_1131		hypothetical protein	6	6	1	1	67933	1	54266		1379	1457	1432	ACN14a_00080		AgB32_01144				AvcI1_00708												CpI1_01744												QA3_04692			ArI3_02381
group_1137		hypothetical protein	6	6	1	1	91384	1	10373		1085	1259	1162	ACN14a_00289					AvVan_03895	AvcI1_04429												CpI1_06027												QA3_04478			ArI3_02198
nasF		Uroporphyrinogen-III C-methyltransferase	6	6	1	1	86692	1	6549		362	1571	1249	ACN14a_00886					AvVan_01468	AvcI1_04006												CpI1_01357												QA3_03845			ArI3_01501
afsK_3		Serine/threonine-protein kinase AfsK	6	6	1	1	86688	1	6553		134	2273	1553	ACN14a_00889					AvVan_01594	AvcI1_04003												CpI1_01360												QA3_03841			ArI3_01498
nuoG		NADH-quinone oxidoreductase subunit G	6	6	1	1	86621	1	6813		2528	2720	2640	ACN14a_00903					AvVan_00329	AvcI1_03989												CpI1_01373												QA3_03826			ArI3_01485
wbbL_3		N-acetylglucosaminyl-diphospho-decaprenol L-rhamnosyltransferase	6	6	1	1	5482	1	42150		920	1070	1012	ACN14a_01100					AvVan_02851	AvcI1_05799												CpI1_00640												QA3_03611			ArI3_01272
shc_1		Squalene--hopene cyclase	6	6	1	1	35096	1	28736		1367	2114	1989	ACN14a_01259					AvVan_00596	AvcI1_03614												CpI1_04552												QA3_03451			ArI3_01069
group_1164		Putative acyl-CoA dehydrogenase FadE17	6	6	1	1	9999	1	66122		953	1214	1158	ACN14a_01377					AvVan_01422	AvcI1_00293												CpI1_05830												QA3_03330			ArI3_00959
group_1170		hypothetical protein	6	6	1	1	50458	1	61842		245	275	250	ACN14a_01562					AvVan_00980	AvcI1_02655												CpI1_03608												QA3_03189			ArI3_00784
ydaP		Putative thiamine pyrophosphate-containing protein YdaP	6	6	1	1	50410	1	61882		1787	1841	1796	ACN14a_01579					AvVan_02511	AvcI1_02638												CpI1_03623												QA3_03153			ArI3_00769
group_1172		hypothetical protein	6	6	1	1	50393	1	61886		1604	1850	1782	ACN14a_01581					AvVan_02515	AvcI1_02636												CpI1_03625												QA3_03151			ArI3_00767
hemN_1		Oxygen-independent coproporphyrinogen-III oxidase-like protein	6	6	1	1	100942	1	33494		1235	1613	1298	ACN14a_01764					AvVan_00502	AvcI1_06128												CpI1_00206												QA3_02956			ArI3_00549
pabB		Aminodeoxychorismate synthase component 1	6	6	1	1	101673	1	33600		491	1109	1006	ACN14a_01883					AvVan_01273	AvcI1_02399												CpI1_02987												QA3_02844			ArI3_00434
relA_2		Bifunctional (p)ppGpp synthase/hydrolase RelA	6	6	1	1	101947	1	3479		1577	2594	2394	ACN14a_01902					AvVan_00156	AvcI1_02380												CpI1_03007												QA3_02825			ArI3_00412
group_1178		hypothetical protein	6	6	1	1	101959	1	3494		608	1046	954	ACN14a_01912					AvVan_00531	AvcI1_03320												CpI1_03017												QA3_02815			ArI3_00402
group_1180		hypothetical protein	6	6	1	1	102868	1	3790		311	332	328	ACN14a_02014					AvVan_04661	AvcI1_06217												CpI1_03125												QA3_02716			ArI3_00288
group_1183		hypothetical protein	6	6	1	1	14868	1	23918		608	638	622	ACN14a_02059					AvVan_02588	AvcI1_03774												CpI1_04716												QA3_02671			ArI3_00238
group_1184	acdA_2	Acyl-CoA dehydrogenase	6	6	1	1	14266	1	41303		926	1148	1111	ACN14a_02492					AvVan_01993	AvcI1_01939												CpI1_01435												QA3_00773			ArI3_04981
group_1185		putative oxidoreductase	6	6	1	1	45844	1	10647		587	818	779	ACN14a_02587					AvVan_02764	AvcI1_01019												CpI1_01503												QA3_00849			ArI3_05052
pccB		Propionyl-CoA carboxylase beta chain	6	6	1	1	81660	1	23035		101	1682	1025	ACN14a_02821					AvVan_04119	AvcI1_03234												CpI1_05218												QA3_01074			ArI3_05983
uppP_3		Undecaprenyl-diphosphatase	6	6	1	1	36703	1	55505		878	1019	927	ACN14a_03855					AvVan_02261	AvcI1_05586												CpI1_04981												QA3_00630			ArI3_04823
gloC_1		Hydroxyacylglutathione hydrolase GloC	6	6	1	1	105989	8	216		131	701	603	ACN14a_04109					AvVan_00390	AvcI1_05303												CpI1_00854												QA3_00320			ArI3_04517
fgd2_1		F420-dependent hydroxymycolic acid dehydrogenase	6	6	1	1	14369	1	112562		446	935	853	ACN14a_04284					AvVan_00976	AvcI1_01793												CpI1_00988												QA3_00145			ArI3_04371
trpA		Tryptophan synthase alpha chain	6	6	1	1	74828	1	48069		566	878	792	ACN14a_04427					AvVan_00644	AvcI1_06563												CpI1_06188												QA3_06398			ArI3_04210
nadA		Quinolinate synthase A	6	6	1	1	89502	1	1959		863	1205	1148	ACN14a_04566					AvVan_01584	AvcI1_06438												CpI1_06274												QA3_06264			ArI3_04082
pyrC		Dihydroorotase	6	6	1	1	82651	1	74661		1310	1382	1353	ACN14a_04665					AvVan_01532	AvcI1_00036												CpI1_03675												QA3_06170			ArI3_03961
kasB		3-oxoacyl-[acyl-carrier-protein] synthase 2	6	6	1	1	98854	1	1007		1001	1226	1188	ACN14a_05046					AvVan_01061	AvcI1_00784												CpI1_03827												QA3_05794			ArI3_03556
acuC		Acetoin utilization protein AcuC	6	6	1	1	99150	1	17640		872	1397	1175	ACN14a_05068					AvVan_03830	AvcI1_00806												CpI1_03848												QA3_05774			ArI3_03535
miaA		tRNA dimethylallyltransferase	6	6	1	1	99056	1	17318		869	944	903	ACN14a_05081					AvVan_00838	AvcI1_00819												CpI1_03863												QA3_05760			ArI3_03520
hisS		Histidine--tRNA ligase	6	6	1	1	88851	1	18015		851	1322	1243	ACN14a_05114					AvVan_01719	AvcI1_00852												CpI1_03896												QA3_05726			ArI3_03486
pbpA_1		Penicillin-binding protein A	6	6	1	1	100395	1	15347		1748	1835	1807	ACN14a_05211					AvVan_00467	AvcI1_00088												CpI1_02790												QA3_05628			ArI3_03386
group_1264		hypothetical protein	6	6	1	1	30903	1	85588		1412	1430	1423	ACN14a_05371					AvVan_03320	AvcI1_00517												CpI1_01592												QA3_05477			ArI3_03215
group_1266		hypothetical protein	6	6	1	1	31049	1	70248		626	1160	782	ACN14a_05408					AvVan_01370	AvcI1_00480												CpI1_02092												QA3_05442			ArI3_03174
group_1267	yceD_2	General stress protein 16U	6	6	1	1	30559	1	70253		554	1490	1182	ACN14a_05413					AvVan_01375	AvcI1_00475												CpI1_02087												QA3_05437			ArI3_03169
nagD_2		Ribonucleotide monophosphatase NagD	6	6	1	1	79008	1	43380		215	878	765	ACN14a_05526					AvVan_03525	AvcI1_01471												CpI1_01997												QA3_05353			ArI3_03077
moaC2		Cyclic pyranopterin monophosphate synthase 2	6	6	1	1	92366	1	72284		494	764	573	ACN14a_05701					AvVan_01399	AvcI1_01643												CpI1_05204												QA3_05226			ArI3_02949
rcsC		Sensor histidine kinase RcsC	6	6	1	1	92474	1	71321		452	4286	3368	ACN14a_05719					AvVan_01488	AvcI1_01661												CpI1_05187												QA3_05209			ArI3_02932
cca		CCA-adding enzyme	6	6	1	1	47537	1	12649		695	1478	1343	ACN14a_06118					AvVan_00798	AvcI1_01229												CpI1_02159												QA3_04796			ArI3_02491
cwlM_1		N-acetylmuramoyl-L-alanine amidase CwlM	6	6	1	1	66746	1	52598		848	1280	1167	ACN14a_06128					AvVan_03175	AvcI1_00618												CpI1_02168												QA3_04785			ArI3_02479
group_1306		hypothetical protein	6	6	1	1	68598	1	49370		164	356	249		ARgP5_04611	AgB32_01724		AgTrS_03962												Cc1.17_05253										G2_07635				QA3_02383
group_1321		hypothetical protein	6	6	1	1	7119	1	44957		122	230	166			AgB32_04236							BMG5.11_09397							Cc1.17_02648						EI5C_03197			Ea1.12_03764	G2_00913
group_1322		hypothetical protein	6	6	1	1	6283	1	44945		374	572	537			AgB32_04237					BCU110501_05302		BMG5.11_09402	BMG5.12_00997															Ea1.12_03769				Cj_05584
pknH		Serine/threonine-protein kinase PK-1	6	6	1	1	37038	1	38565		89	2540	1916	ACN14a_03953			AgPm24_00729		AvVan_04472	AvcI1_06323												CpI1_05079															ArI3_04722
higA2_2		Putative antitoxin HigA2	6	6	1	1	71393	1	40042		326	503	355				AgPm24_04681																				EUN1f_06908			G2_01503			Cj_06286	QA3_01229	R43_07381
lutB		Lactate utilization protein B	6	6	1	1	108901	1	87488		1169	1625	1513	ACN14a_02985					AvVan_02492	AvcI1_01700												CpI1_00708												QA3_01253			ArI3_05783
group_1344		hypothetical protein	6	6	1	1	112555	1	14536		293	503	408							AvcI1_00467							BMG5.36_07597		CN3_00954				DC12_03071				EUN1f_06238	EUN1h_04046
mhuD_2		Heme-degrading monooxygenase HmoB	6	6	1	1	110566	1	13526		326	395	347								BCU110501_00730		BMG5.11_08677	BMG5.12_03130						Cc1.17_01646									Ea1.12_05748				Cj_00708
lldD		Putative L-lactate dehydrogenase	6	6	1	1	81016	1	8346		1214	1286	1258								BCU110501_03681		BMG5.11_04618	BMG5.12_03941						Cc1.17_05304									Ea1.12_02799				Cj_04453
pldh-t		Pyridoxal 4-dehydrogenase	6	6	1	1	81019	1	8348		2039	2039	2039								BCU110501_03683		BMG5.11_04620	BMG5.12_03939						Cc1.17_05306									Ea1.12_02797				Cj_04455
bepA_2		hypothetical protein	6	6	1	1	4055	1	9039		443	524	474								BCU110501_03752		BMG5.11_08482	BMG5.12_01318						Cc1.17_03697									Ea1.12_03400				Cj_04791
group_1438	purB	Adenylosuccinate lyase	6	6	1	1	68831	1	49601		1307	1307	1307											BMG5.12_01822						Cc1.17_06271						EI5C_04431	EUN1f_03529			G2_04288					R43_05460
mbtB_1		Phenyloxazoline synthase MbtB	6	6	1	1	582	1	111064		254	254	254										BMG5.11_03602							Cc1.17_00814									Ea1.12_03440	G2_07711			Cj_07002		R43_02647
dapB_2		4-hydroxy-tetrahydrodipicolinate reductase	6	6	1	1	577	1	111071		668	746	688										BMG5.11_03606							Cc1.17_00820									Ea1.12_03436	G2_07716			Cj_06998		R43_02652
bcp_1		Putative peroxiredoxin	6	6	1	1	2803	1	28243		302	680	609										BMG5.11_04579							Cc1.17_05014							EUN1f_02455		Ea1.12_02916				Cj_05402		R43_06056
group_1554		hypothetical protein	6	6	1	1	50088	1	93620		272	746	611										BMG5.11_09590	BMG5.12_03833													EUN1f_03131		Ea1.12_05851	G2_01888			Cj_05891
group_1556		hypothetical protein	6	6	1	1	92729	1	1168		104	626	411											BMG5.12_00284								CpI1_00690		Dg1_03651	Dg2_04086								Cj_01096				ArI3_03777
purE		N5-carboxyaminoimidazole ribonucleotide mutase	6	6	1	1	68830	1	49600		542	545	542											BMG5.12_01821						Cc1.17_06270						EI5C_04430	EUN1f_03528			G2_04289					R43_05461
xecA1		2-hydroxypropyl-CoM lyase	6	6	1	1	12665	1	63987		1172	1172	1172												BMG5.23_02473			CCl3_02104			CeD_03101									G2_05649	KB5_00183				R43_07870
efe		2-oxoglutarate-dependent ethylene/succinate-forming enzyme	6	6	1	1	12716	1	64027		839	1055	911												BMG5.23_02474			CCl3_02105			CeD_03100									G2_05650	KB5_00184				R43_07869
group_1624		hypothetical protein	6	6	1	1	53585	1	54772		248	389	291														BMG5.36_00672		CN3_01132				DC12_02880					EUN1h_01711				M16386_05013				EuI1c_07162
group_1625		hypothetical protein	6	6	1	1	53564	1	54819		293	353	332														BMG5.36_00894		CN3_01121				DC12_02892					EUN1h_01722				M16386_05024				EuI1c_07147
group_1628		hypothetical protein	6	6	1	1	85988	1	59899		254	299	291														BMG5.36_03780		CN3_00481				DC12_03525					EUN1h_00327				M16386_03046				EuI1c_06381
group_16281		hypothetical protein	6	6	1	1	105202	1	34608		155	155	155														BMG5.36_01261		CN3_05490				DC12_04858					EUN1h_07579				M16386_00821				EuI1c_02237
group_1629	soj_1	Sporulation initiation inhibitor protein Soj	6	6	1	1	77329	1	45452		980	1094	1022														BMG5.36_04198		CN3_02050				DC12_01844					EUN1h_02812				M16386_00104				EuI1c_00751
group_1630		hypothetical protein	6	6	1	1	26331	1	15910		287	305	293														BMG5.36_04471		CN3_02223				DC12_01654					EUN1h_02983				M16386_04109				EuI1c_00971
group_1631		hypothetical protein	6	6	1	1	88324	1	16874		170	233	212														BMG5.36_04940		CN3_06954				DC12_01543					EUN1h_02428				M16386_01892				EuI1c_01081
cobA		Uroporphyrinogen-III C-methyltransferase	6	6	1	1	86124	1	63504		1844	1868	1855														BMG5.36_05251		CN3_00443				DC12_03568					EUN1h_00366				M16386_03083				EuI1c_06343
bchI_2		Magnesium-chelatase 38 kDa subunit	6	6	1	1	78282	1	43884		1349	1649	1429														BMG5.36_05900		CN3_01952				DC12_01921					EUN1h_02566				M16386_02177				EuI1c_00673
group_1635		hypothetical protein	6	6	1	1	111989	1	13935		317	431	372														BMG5.36_06575		CN3_07146				DC12_00383					EUN1h_03450				M16386_01127				EuI1c_04780
group_1636		NADH oxidase	6	6	1	1	97892	1	51049		131	1361	1131														BMG5.36_07366		CN3_05209				DC12_00057					EUN1h_00855				M16386_01662				EuI1c_03586
group_1637	pdxS	Pyridoxal 5'-phosphate synthase subunit PdxS	6	6	1	1	101539	1	3162		866	959	936														BMG5.36_07445		CN3_05403				DC12_04953					EUN1h_01179				M16386_02775				EuI1c_02346
group_1638	groS_2	10 kDa chaperonin	6	6	1	1	98522	1	1478		377	410	391														BMG5.36_07682		CN3_08261				DC12_01404					EUN1h_02277				M16386_02269				EuI1c_01219
group_1639		hypothetical protein	6	6	1	1	19438	1	106725		125	1136	957														BMG5.36_08144		CN3_07919				DC12_00672					EUN1h_05224				M16386_06653				EuI1c_05088
rutB_3		Peroxyureidoacrylate/ureidoacrylate amidohydrolase RutB	6	6	1	1	75261	1	57301		701	701	701														BMG5.36_08867		CN3_04554				DC12_05475					EUN1h_05211				M16386_04431				EuI1c_03533
group_1641		hypothetical protein	6	6	1	1	97705	1	51278		644	644	644														BMG5.36_09277		CN3_05330				DC12_05017					EUN1h_01107				M16386_02701				EuI1c_02412
group_16620	whiB1	Transcriptional regulator WhiB1	6	6	1	1	77176	1	45342		245	245	245														BMG5.36_04268		CN3_02119				DC12_01783					EUN1h_02880				M16386_00040				EuI1c_00813
group_16681		hypothetical protein	6	6	1	1	45483	1	24942		842	851	845														BMG5.36_04740		CN3_03808				DC12_05630					EUN1h_04214				M16386_06861				EuI1c_03781
group_16698	clgR_1	Transcriptional regulator ClgR	6	6	1	1	99544	1	17949		317	317	317														BMG5.36_04879		CN3_06886				DC12_01483					EUN1h_02360				M16386_01966				EuI1c_01145
group_167		hypothetical protein	6	6	1	1	4560	1	46864		404	410	405		ARgP5_00910									BMG5.12_01439				CCl3_01081		Cc1.17_02328	CeD_03718								Ea1.12_01656
cyaB_1		Adenylate cyclase 2	6	6	1	1	68045	1	54125		1715	3206	2957	ACN14a_00047					AvVan_03018	AvcI1_00675												CpI1_01709												QA3_04727			ArI3_02418
group_16704	pnp	Polyribonucleotide nucleotidyltransferase	6	6	1	1	99575	1	17980		2183	2183	2183														BMG5.36_04898		CN3_06909				DC12_01504					EUN1h_02383				M16386_01941				EuI1c_01121
group_16706	infB	Translation initiation factor IF-2	6	6	1	1	88941	1	18243		1826	1826	1826														BMG5.36_04907		CN3_06920				DC12_01511					EUN1h_02394				M16386_01926				EuI1c_01114
group_1672		Putative coenzyme F420-dependent oxidoreductase	6	6	1	1	67980	1	54207		911	929	917	ACN14a_00061					AvVan_01612	AvcI1_00689												CpI1_01723												QA3_04712			ArI3_02402
mntB_2		Manganese transport system membrane protein MntB	6	6	1	1	67965	1	54226		851	851	851	ACN14a_00069					AvVan_01634	AvcI1_00697												CpI1_01731												QA3_04704			ArI3_02394
sucD_1		Succinate--CoA ligase [ADP-forming] subunit alpha	6	6	1	1	42566	1	44841		872	872	872														BMG5.36_05035		CN3_00256				DC12_03724					EUN1h_00549				M16386_00927				EuI1c_06188
group_1674		hypothetical protein	6	6	1	1	67907	1	54053		347	347	347	ACN14a_00086					AvVan_03183	AvcI1_00714												CpI1_01750												QA3_04687			ArI3_02375
group_16744	rpsD	30S ribosomal protein S4	6	6	1	1	42330	3	46		626	626	626														BMG5.36_05083		CN3_00300				DC12_03684					EUN1h_00506				M16386_00972				EuI1c_06228
group_16746	secY	Protein translocase subunit SecY	6	6	1	1	42808	100	11		1292	1292	1292														BMG5.36_05091		CN3_00307				DC12_03675					EUN1h_00499				M16386_00979				EuI1c_06236
group_1675	serC	Phosphoserine aminotransferase	6	6	1	1	67648	1	54499		1124	1124	1124	ACN14a_00095					AvVan_01704	AvcI1_00723												CpI1_01759												QA3_04676			ArI3_02366
group_16751	rplW	50S ribosomal protein L23	6	6	1	1	42243	5	37		296	296	296														BMG5.36_05109		CN3_00325				DC12_03657					EUN1h_00481				M16386_00997				EuI1c_06254
group_16756		hypothetical protein	6	6	1	1	5845	1	41883		392	500	410														BMG5.36_05149		CN3_00141				DC12_03821					EUN1h_02674				M16386_00690				EuI1c_06091
group_1677		hypothetical protein	6	6	1	1	67383	1	54533		1013	1112	1059	ACN14a_00100					AvVan_03808	AvcI1_00728												CpI1_01764												QA3_04669			ArI3_02361
group_16828		PhoH-like protein	6	6	1	1	78349	1	43914		1292	1292	1292														BMG5.36_05886		CN3_01965				DC12_01909					EUN1h_02579				M16386_02161				EuI1c_00683
metH		Methionine synthase	6	6	1	1	91088	1	32433		3683	3692	3687	ACN14a_00147					AvVan_01343	AvcI1_04572												CpI1_01529												QA3_04619			ArI3_02304
xecD_3		2-(R)-hydroxypropyl-CoM dehydrogenase	6	6	1	1	91383	1	10374		446	851	746	ACN14a_00301					AvVan_03896	AvcI1_04417												CpI1_06038												QA3_04467			ArI3_02187
gadB		Glutamate decarboxylase beta	6	6	1	1	108016	1	10534		1403	1406	1405	ACN14a_00337					AvVan_02961	AvcI1_03020												CpI1_02227												QA3_04421			ArI3_02140
group_1691		hypothetical protein	6	6	1	1	81557	1	12481		1127	1130	1129	ACN14a_00364					AvVan_04301	AvcI1_02993												CpI1_02260												QA3_04358			ArI3_02107
group_1692		hypothetical protein	6	6	1	1	83289	1	12426		242	2243	1822	ACN14a_00429					AvVan_04378	AvcI1_02955												CpI1_02467												QA3_04318			ArI3_01997
group_1694		hypothetical protein	6	6	1	1	83282	1	12421		185	788	687	ACN14a_00434					AvVan_02638	AvcI1_02950												CpI1_02472												QA3_04313			ArI3_01992
group_1695		hypothetical protein	6	6	1	1	83255	1	12394		1040	1040	1040	ACN14a_00450					AvVan_00774	AvcI1_02934												CpI1_02486												QA3_04298			ArI3_01977
group_1696		hypothetical protein	6	6	1	1	83253	1	12392		158	230	191	ACN14a_00452					AvVan_00771	AvcI1_02932												CpI1_02488												QA3_04296			ArI3_01975
group_16962	crp_2	CRP-like cAMP-activated global transcriptional regulator	6	6	1	1	58033	1	65739		689	689	689														BMG5.36_06705		CN3_01561				DC12_02383					EUN1h_05604				M16386_05309				EuI1c_00343
group_1697		hypothetical protein	6	6	1	1	83245	1	12390		860	860	860	ACN14a_00454					AvVan_00768	AvcI1_02930												CpI1_02490												QA3_04294			ArI3_01973
group_16978		hypothetical protein	6	6	1	1	21114	1	101042		314	326	322												BMG5.23_03809		BMG5.36_06789	CCl3_02901			CeD_03774										KB5_04946					EuI1c_05318
ythB		Putative cytochrome bd menaquinol oxidase subunit II	6	6	1	1	107046	1	20523		992	992	992	ACN14a_00522					AvVan_02919	AvcI1_02861												CpI1_05762												QA3_04227			ArI3_01848
asd		Aspartate-semialdehyde dehydrogenase	6	6	1	1	106577	1	20676		1076	1097	1092	ACN14a_00527					AvVan_02752	AvcI1_02856												CpI1_05767												QA3_04222			ArI3_01853
group_1704		hypothetical protein	6	6	1	1	106562	1	20670		452	452	452	ACN14a_00531					AvVan_02748	AvcI1_02852												CpI1_05771												QA3_04218			ArI3_01857
group_1707		hypothetical protein	6	6	1	1	110164	1	11051		383	383	383	ACN14a_00563					AvVan_03715	AvcI1_02819												CpI1_05670												QA3_04175			ArI3_01895
dnaK_1		Chaperone protein DnaK	6	6	1	1	109712	1	29466		512	2330	2027	ACN14a_00604					AvVan_03946	AvcI1_02779												CpI1_02846												QA3_04127			ArI3_01797
group_17098		hypothetical protein	6	6	1	1	105471	1	35291		293	293	293														BMG5.36_07461		CN3_05418				DC12_04937					EUN1h_01194				M16386_02790				EuI1c_02330
uhpA_2		Transcriptional regulatory protein UhpA	6	6	1	1	109698	1	29468		191	809	704	ACN14a_00606					AvVan_03542	AvcI1_02777												CpI1_02848												QA3_04125			ArI3_01795
braC		Leucine-, isoleucine-, valine-, threonine-, and alanine-binding protein	6	6	1	1	109932	1	29333		1175	1175	1175	ACN14a_00625					AvVan_00872	AvcI1_02758												CpI1_02867												QA3_04103			ArI3_01776
lptB_2		Lipopolysaccharide export system ATP-binding protein LptB	6	6	1	1	109912	1	29315		917	989	945	ACN14a_00628					AvVan_00869	AvcI1_02755												CpI1_02870												QA3_04100			ArI3_01773
recQ_3		ATP-dependent DNA helicase RecQ	6	6	1	1	109895	1	29294		110	1991	1572	ACN14a_00636					AvVan_00863	AvcI1_02747												CpI1_02879												QA3_04093			ArI3_01765
group_1715		putative NTE family protein	6	6	1	1	74141	1	29290		785	953	867	ACN14a_00641					AvVan_01628	AvcI1_02742												CpI1_02883												QA3_04089			ArI3_01761
group_1718		putative ABC transporter ATP-binding protein	6	6	1	1	74264	1	47708		1967	1967	1967	ACN14a_00685					AvVan_01669	AvcI1_04316												CpI1_03319												QA3_04047			ArI3_01718
group_17185		hypothetical protein	6	6	1	1	38814	1	53635		653	656	654														BMG5.36_08095		CN3_01196				DC12_02809					EUN1h_01624				M16386_02661				EuI1c_07232
purA_1		Adenylosuccinate synthetase	6	6	1	1	90943	1	50091		1283	1283	1283														BMG5.36_08251		CN3_01439				DC12_02545					EUN1h_01386				M16386_03615				EuI1c_00203
glnB_2		Nitrogen regulatory protein P-II	6	6	1	1	107244	1	11159		341	341	341	ACN14a_00779	ARgP5_01023					AvcI1_04113												CpI1_05175												QA3_03954			ArI3_01616
group_1726		NAD-dependent malic enzyme	6	6	1	1	8954	1	24450		500	1250	1124	ACN14a_00785					AvVan_01128	AvcI1_04107												CpI1_04001												QA3_03948			ArI3_01610
group_1727		hypothetical protein	6	6	1	1	85398	1	61036		362	380	371	ACN14a_00818					AvVan_00817	AvcI1_04074												CpI1_01284												QA3_03915			ArI3_01576
group_1728		hypothetical protein	6	6	1	1	85376	1	61223		443	443	443	ACN14a_00820					AvVan_00819	AvcI1_04072												CpI1_01286												QA3_03913			ArI3_01574
group_1729	mshA_3	D-inositol 3-phosphate glycosyltransferase	6	6	1	1	85373	1	61220		1304	1304	1304	ACN14a_00822					AvVan_00821	AvcI1_04070												CpI1_01288												QA3_03910			ArI3_01572
lacF		Lactose transport system permease protein LacF	6	6	1	1	85330	1	61044		806	941	898	ACN14a_00830					AvVan_01677	AvcI1_04062												CpI1_01296												QA3_03902			ArI3_01564
lacG_1		Lactose transport system permease protein LacG	6	6	1	1	85335	1	61045		776	971	936	ACN14a_00831					AvVan_01675	AvcI1_04061												CpI1_01297												QA3_03901			ArI3_01563
group_1732		55.5 kDa and 49.5 kDa sporulation proteins	6	6	1	1	85339	1	61049		1349	1349	1349	ACN14a_00834					AvVan_01672	AvcI1_04058												CpI1_01300												QA3_03898			ArI3_01560
group_1734		putative methyltransferase	6	6	1	1	85476	1	61176		770	770	770	ACN14a_00842					AvVan_04267	AvcI1_04050												CpI1_01308												QA3_03889			ArI3_01552
salL_2		Adenosyl-chloride synthase	6	6	1	1	85485	1	61171		863	863	863	ACN14a_00845					AvVan_02052	AvcI1_04047												CpI1_01311												QA3_03884			ArI3_01549
group_1736		hypothetical protein	6	6	1	1	85487	1	61167		269	1598	1348	ACN14a_00847					AvVan_00736	AvcI1_04045												CpI1_01313												QA3_03882			ArI3_01547
hemB		Delta-aminolevulinic acid dehydratase	6	6	1	1	85504	1	61156		1070	1118	1089	ACN14a_00855					AvVan_00728	AvcI1_04037												CpI1_01321												QA3_03874			ArI3_01539
sir		Sulfite reductase [ferredoxin]	6	6	1	1	86701	1	6538		1733	1799	1771	ACN14a_00883					AvVan_01465	AvcI1_04009												CpI1_01354												QA3_03849			ArI3_01506
menJ_1		Menaquinone reductase	6	6	1	1	86674	1	6567		1280	1310	1300	ACN14a_00896					AvVan_01600	AvcI1_03996												CpI1_01366												QA3_03833			ArI3_01492
nuoC		NADH-quinone oxidoreductase subunit C	6	6	1	1	86617	1	6809		671	782	752	ACN14a_00899					AvVan_00325	AvcI1_03993												CpI1_01369												QA3_03830			ArI3_01489
group_1745	nuoF	NADH-quinone oxidoreductase subunit F	6	6	1	1	86620	1	6812		1328	1349	1336	ACN14a_00902					AvVan_00328	AvcI1_03990												CpI1_01372												QA3_03827			ArI3_01486
nuoH		NADH-quinone oxidoreductase subunit H	6	6	1	1	86622	1	6814		1343	1349	1347	ACN14a_00904					AvVan_00330	AvcI1_03988												CpI1_01374												QA3_03825			ArI3_01484
group_1747	nuoI	NADH-quinone oxidoreductase subunit I	6	6	1	1	86623	1	6817		578	662	616	ACN14a_00905					AvVan_00331	AvcI1_03987												CpI1_01375												QA3_03824			ArI3_01483
hepT		Heptaprenyl diphosphate synthase component 2	6	6	1	1	85655	1	6830		911	1016	981	ACN14a_00911					AvVan_00337	AvcI1_03981												CpI1_01381												QA3_03818			ArI3_01477
htpX_1		Protease HtpX	6	6	1	1	85642	1	6848		872	872	872	ACN14a_00916					AvVan_01739	AvcI1_03976												CpI1_01386												QA3_03813			ArI3_01470
pyrE_2		Orotate phosphoribosyltransferase	6	6	1	1	85638	1	6854		530	632	548	ACN14a_00919					AvVan_04462	AvcI1_03973												CpI1_01389												QA3_03808			ArI3_01467
group_1752		hypothetical protein	6	6	1	1	42166	1	6883		428	428	428	ACN14a_00927					AvVan_00108	AvcI1_03965												CpI1_05396												QA3_03800			ArI3_01457
group_1753		Aspartate aminotransferase	6	6	1	1	42167	1	6884		1199	1208	1205	ACN14a_00928					AvVan_00109	AvcI1_03964												CpI1_05397												QA3_03799			ArI3_01456
mazF6		Endoribonuclease MazF6	6	6	1	1	65528	1	5548		359	359	359																CN3_04039	Cc1.17_06839								EUN1h_06302	Ea1.12_03549	G2_06490					R43_03071
truA		tRNA pseudouridine synthase A	6	6	1	1	42678	3	165		896	1007	914	ACN14a_00975					AvVan_00394	AvcI1_03917												CpI1_05444												QA3_03752			ArI3_01409
glmS_1		Glutamine--fructose-6-phosphate aminotransferase [isomerizing]	6	6	1	1	42744	3	132		1973	2033	1987	ACN14a_00980					AvVan_00994	AvcI1_03912												CpI1_05450												QA3_03747			ArI3_01403
guaB_1		Inosine-5'-monophosphate dehydrogenase	6	6	1	1	42619	1	24058		1622	1790	1678	ACN14a_00999					AvVan_00424	AvcI1_03893												CpI1_05470												QA3_03727			ArI3_01383
group_1765		putative oxidoreductase/MSMEI_1564	6	6	1	1	42617	1	24059		1130	1130	1130	ACN14a_01000					AvVan_00423	AvcI1_03892												CpI1_05471												QA3_03726			ArI3_01382
purH		Bifunctional purine biosynthesis protein PurH	6	6	1	1	6447	1	44733		1646	1646	1646	ACN14a_01020					AvVan_02447	AvcI1_05879												CpI1_05490												QA3_03704			ArI3_01361
sdhB		Succinate dehydrogenase iron-sulfur subunit	6	6	1	1	7138	1	44118		761	761	761	ACN14a_01037					AvVan_03058	AvcI1_05862												CpI1_05511												QA3_03683			ArI3_01340
group_1769		hypothetical protein	6	6	1	1	7133	1	44103		446	449	446	ACN14a_01039					AvVan_03060	AvcI1_05860												CpI1_05513												QA3_03681			ArI3_01338
yxeP_2		putative hydrolase YxeP	6	6	1	1	73336	1	42033		1217	1217	1217	ACN14a_01054					AvVan_00140	AvcI1_05845												CpI1_05528												QA3_03660			ArI3_01323
accA1_4		Acetyl-/propionyl-coenzyme A carboxylase alpha chain	6	6	1	1	73392	1	41991		1760	1760	1760	ACN14a_01060					AvVan_00145	AvcI1_05840												CpI1_05533												QA3_03655			ArI3_01316
group_1772		hypothetical protein	6	6	1	1	73422	1	42259		509	509	509	ACN14a_01070					AvVan_03337	AvcI1_05831												CpI1_05544												QA3_03643			ArI3_01304
gtf1		Glycosyltransferase Gtf1	6	6	1	1	5571	1	42279		1619	1685	1652	ACN14a_01084					AvVan_00918	AvcI1_05817												CpI1_00655												QA3_03628			ArI3_01288
group_1775		hypothetical protein	6	6	1	1	5572	1	42282		1415	1493	1435	ACN14a_01085					AvVan_00917	AvcI1_05816												CpI1_00654												QA3_03627			ArI3_01287
hddC		D-glycero-alpha-D-manno-heptose 1-phosphate guanylyltransferase	6	6	1	1	5481	1	42149		179	1061	914	ACN14a_01101					AvVan_04436	AvcI1_05798												CpI1_00639												QA3_03610			ArI3_01271
ponA1_1		Penicillin-binding protein 1A	6	6	1	1	106474	1	21800		2291	2438	2369	ACN14a_01125					AvVan_03471	AvcI1_05774												CpI1_00620												QA3_03589			ArI3_01251
group_1779		hypothetical protein	6	6	1	1	106450	1	21784		1295	1295	1295	ACN14a_01139					AvVan_01777	AvcI1_05760												CpI1_00608												QA3_03575			ArI3_01239
group_1780		hypothetical protein	6	6	1	1	5731	1	40589		989	1313	1138	ACN14a_01140					AvVan_01776	AvcI1_05759												CpI1_00607												QA3_03574			ArI3_01238
group_1781		hypothetical protein	6	6	1	1	4851	1	40532		494	614	574	ACN14a_01157					AvVan_02423	AvcI1_05742												CpI1_00590												QA3_03557			ArI3_01221
group_1782		hypothetical protein	6	6	1	1	4841	1	110142		446	569	510	ACN14a_01164					AvVan_03004	AvcI1_05735												CpI1_00583												QA3_03550			ArI3_01215
ftsE		Cell division ATP-binding protein FtsE	6	6	1	1	5066	1	110216		773	896	831	ACN14a_01198					AvVan_02166	AvcI1_05084												CpI1_04870												QA3_03518			ArI3_01140
fabG_3		3-oxoacyl-[acyl-carrier-protein] reductase FabG	6	6	1	1	35088	1	28729		725	797	782	ACN14a_01254					AvVan_00591	AvcI1_03609												CpI1_04557												QA3_03456			ArI3_01074
bfr_1		Bacterioferritin	6	6	1	1	63391	1	66629		305	503	470	ACN14a_01295					AvVan_03021	AvcI1_05645												CpI1_05905												QA3_03414			ArI3_01034
group_1796		8-oxoguanine deaminase	6	6	1	1	63392	1	66637		1445	1538	1513	ACN14a_01297					AvVan_03022	AvcI1_05647												CpI1_05904												QA3_03412			ArI3_01033
group_1798		hypothetical protein	6	6	1	1	63420	1	66666		539	539	539	ACN14a_01316					AvVan_02243	AvcI1_04374												CpI1_05887												QA3_03395			ArI3_01016
rph		Ribonuclease PH	6	6	1	1	63502	1	66681		701	743	708	ACN14a_01322					AvVan_02977	AvcI1_04380												CpI1_05882												QA3_03390			ArI3_01011
lsrG		hypothetical protein	6	6	1	1	63516	1	66688		320	320	320	ACN14a_01328					AvVan_02930	AvcI1_04386												CpI1_05876												QA3_03382			ArI3_01005
group_1802		hypothetical protein	6	6	1	1	63527	1	66698		152	734	623	ACN14a_01339					AvVan_02429	AvcI1_04396												CpI1_05869												QA3_03373			ArI3_00998
bcp		Putative peroxiredoxin	6	6	1	1	63532	1	66699		491	491	491	ACN14a_01340					AvVan_02428	AvcI1_04397												CpI1_05868												QA3_03372			ArI3_00997
ribX_6		Riboflavin transport system permease protein RibX	6	6	1	1	9981	1	66154		773	911	796	ACN14a_01366					AvVan_01809	AvcI1_00304												CpI1_05841												QA3_03342			ArI3_00971
group_1809		6-phosphogluconate dehydrogenase, NAD(+)-dependent, decarboxylating	6	6	1	1	9989	1	66128		1025	1031	1026	ACN14a_01373					AvVan_03342	AvcI1_00297												CpI1_05834												QA3_03334			ArI3_00963
group_1815		hypothetical protein	6	6	1	1	10096	1	55248		389	401	391	ACN14a_01417					AvVan_02312	AvcI1_00253												CpI1_03555												QA3_03283			ArI3_00916
baiB		Long-chain-fatty-acid--CoA ligase FadD13	6	6	1	1	10144	1	55278		1547	1553	1548	ACN14a_01437					AvVan_02762	AvcI1_00233												CpI1_03576												QA3_03268			ArI3_00895
group_1819		Glycogen synthase	6	6	1	1	73768	1	55731		989	1205	1034	ACN14a_01496	ARgP5_02870				AvVan_00709	AvcI1_05252												CpI1_03534															ArI3_00849
puuC		Aldehyde dehydrogenase PuuC	6	6	1	1	75746	1	33020		1577	1622	1611	ACN14a_01533					AvVan_03130	AvcI1_05272												CpI1_03494												QA3_03215			ArI3_00808
mshA_7		D-inositol 3-phosphate glycosyltransferase	6	6	1	1	75800	1	33072		1349	1364	1357	ACN14a_01553					AvVan_01649	AvcI1_05615												CpI1_03479												QA3_03199			ArI3_00793
group_1824		hypothetical protein	6	6	1	1	50380	1	61902		371	386	376	ACN14a_01587					AvVan_02102	AvcI1_02628												CpI1_03631												QA3_03142			ArI3_00761
hydB_2		Periplasmic [NiFeSe] hydrogenase large subunit	6	6	1	1	75671	1	61921		1607	1613	1609	ACN14a_01603					AvVan_01550	AvcI1_02614												CpI1_03646												QA3_03125			ArI3_00746
ssb2		Single-stranded DNA-binding protein 2	6	6	1	1	75629	1	61989		203	752	555	ACN14a_01613					AvVan_03226	AvcI1_02604												CpI1_00020												QA3_03113			ArI3_00711
mprA_1		Response regulator MprA	6	6	1	1	3447	1	62662		731	731	731	ACN14a_01623					AvVan_01170	AvcI1_02594												CpI1_00045												QA3_03103			ArI3_00686
group_1831		hypothetical protein	6	6	1	1	3374	1	62324		377	704	645	ACN14a_01650					AvVan_04538	AvcI1_06014												CpI1_00070												QA3_03076			ArI3_00660
group_1832		Glycogen synthase	6	6	1	1	114202	1	62376		1247	1295	1256	ACN14a_01671					AvVan_03201	AvcI1_06036												CpI1_00088												QA3_03054			ArI3_00640
nadD		putative nicotinate-nucleotide adenylyltransferase	6	6	1	1	114448	1	35629		572	710	614	ACN14a_01706					AvVan_02600	AvcI1_06071												CpI1_00122												QA3_03019			ArI3_00606
alkB		Alkane 1-monooxygenase	6	6	1	1	101024	1	33378		1163	1415	1205	ACN14a_01748					AvVan_02435	AvcI1_06112												CpI1_00189												QA3_02973			ArI3_00567
group_1838		hypothetical protein	6	6	1	1	101052	1	33414		1010	1010	1010	ACN14a_01760					AvVan_00497	AvcI1_06124												CpI1_00202												QA3_02961			ArI3_00554
rpsT		30S ribosomal protein S20	6	6	1	1	101055	1	33418		269	269	269	ACN14a_01762					AvVan_00499	AvcI1_06126												CpI1_00204												QA3_02959			ArI3_00552
group_1840	hrcA	Heat-inducible transcription repressor HrcA	6	6	1	1	100941	1	33496		980	1019	1012	ACN14a_01765					AvVan_00503	AvcI1_06129												CpI1_00207												QA3_02955			ArI3_00548
recO		DNA repair protein RecO	6	6	1	1	101111	1	33532		779	881	813	ACN14a_01774					AvVan_00512	AvcI1_06138												CpI1_00216												QA3_02946			ArI3_00540
acn		Aconitate hydratase A	6	6	1	1	105595	1	33128		2783	2783	2783	ACN14a_01822					AvVan_01054	AvcI1_02461												CpI1_04635												QA3_02906			ArI3_00495
wbpI_1		UDP-2,3-diacetamido-2,3-dideoxy-D-glucuronate 2-epimerase	6	6	1	1	105599	1	33124		1373	1373	1373	ACN14a_01826					AvVan_01053	AvcI1_02457												CpI1_04638												QA3_02903			ArI3_00492
trkA_2		Trk system potassium uptake protein TrkA	6	6	1	1	105620	1	33685		698	704	700	ACN14a_01839					AvVan_01225	AvcI1_02444												CpI1_04651												QA3_02889			ArI3_00480
plaP		Low-affinity putrescine importer PlaP	6	6	1	1	105624	1	33687		2069	2171	2105	ACN14a_01841					AvVan_01227	AvcI1_02442												CpI1_04653												QA3_02887			ArI3_00478
group_1847	dxs	1-deoxy-D-xylulose-5-phosphate synthase	6	6	1	1	105626	1	33689		1970	1970	1970	ACN14a_01843					AvVan_01229	AvcI1_02440												CpI1_04655												QA3_02885			ArI3_00476
treZ		Malto-oligosyltrehalose trehalohydrolase	6	6	1	1	105657	1	33733		1763	1763	1763	ACN14a_01870					AvVan_01664	AvcI1_02412												CpI1_02974												QA3_02860			ArI3_00448
treY		Maltooligosyl trehalose synthase	6	6	1	1	105658	1	33738		1646	2447	2313	ACN14a_01871					AvVan_01665	AvcI1_02411												CpI1_02975												QA3_02856			ArI3_00447
group_1852		AP-4-A phosphorylase	6	6	1	1	101637	1	3420		563	602	577	ACN14a_01886					AvVan_04128	AvcI1_02396												CpI1_02991												QA3_02841			ArI3_00431
group_1853		Phosphatidylinositol mannoside acyltransferase	6	6	1	1	101630	1	3423		857	857	857	ACN14a_01889					AvVan_00169	AvcI1_02393												CpI1_02994												QA3_02838			ArI3_00426
pimA_1		Phosphatidyl-myo-inositol mannosyltransferase	6	6	1	1	101599	1	3425		1127	1130	1127	ACN14a_01890					AvVan_00168	AvcI1_02392												CpI1_02995												QA3_02837			ArI3_00425
ruvC		Crossover junction endodeoxyribonuclease RuvC	6	6	1	1	101585	1	3465		536	623	569	ACN14a_01895					AvVan_00163	AvcI1_02387												CpI1_03000												QA3_02832			ArI3_00420
group_1856		hypothetical protein	6	6	1	1	101951	1	3484		1652	1895	1718	ACN14a_01906					AvVan_00536	AvcI1_02376												CpI1_03011												QA3_02821			ArI3_00408
carA2		zeta-carotene-forming phytoene desaturase	6	6	1	1	101961	1	3497		938	1553	1437	ACN14a_01914					AvVan_00529	AvcI1_03322												CpI1_03019												QA3_02813			ArI3_00399
metF		5,10-methylenetetrahydrofolate reductase	6	6	1	1	101965	1	3500		857	896	873	ACN14a_01917					AvVan_00525	AvcI1_03325												CpI1_03022												QA3_02810			ArI3_00396
rsmH		Ribosomal RNA small subunit methyltransferase H	6	6	1	1	102010	1	3299		965	977	975	ACN14a_01941					AvVan_02228	AvcI1_03349												CpI1_03046												QA3_02789			ArI3_00370
group_1861	murF_1	UDP-N-acetylmuramoyl-tripeptide--D-alanyl-D-alanine ligase	6	6	1	1	101833	1	3291		239	1403	1209	ACN14a_01945					AvVan_04310	AvcI1_03353												CpI1_03050												QA3_02785			ArI3_00366
scpB		Segregation and condensation protein B	6	6	1	1	102897	1	3822		605	698	649	ACN14a_01997					AvVan_02868	AvcI1_03405												CpI1_03104												QA3_02730			ArI3_00310
der		GTPase Der	6	6	1	1	102887	1	3815		1394	1469	1435	ACN14a_02002					AvVan_02491	AvcI1_05979												CpI1_03109												QA3_02725			ArI3_00305
group_1873		hypothetical protein	6	6	1	1	14905	1	92400		794	869	856	ACN14a_02039					AvVan_03658	AvcI1_05314												CpI1_06297												QA3_02692			ArI3_00259
bioA		Adenosylmethionine-8-amino-7-oxononanoate aminotransferase	6	6	1	1	14904	1	92397		1136	1376	1292	ACN14a_02040					AvVan_03793	AvcI1_05313												CpI1_06298												QA3_02691			ArI3_00258
cobN		Aerobic cobaltochelatase subunit CobN	6	6	1	1	14840	1	23945		3527	3911	3773	ACN14a_02071					AvVan_02565	AvcI1_03761												CpI1_04702												QA3_02657			ArI3_00222
clpB_1		Chaperone protein ClpB	6	6	1	1	33572	1	104314		2627	2630	2628	ACN14a_02311						AvcI1_01991			BMG5.11_09980														EUN1f_01558		Ea1.12_01226					QA3_02348
tsaD		tRNA N6-adenosine threonylcarbamoyltransferase	6	6	1	1	71763	1	41311		1070	1070	1070	ACN14a_02497					AvVan_02181	AvcI1_01934												CpI1_01440												QA3_00778			ArI3_04986
argE		Acetylornithine deacetylase	6	6	1	1	71788	1	41347		1358	1439	1425	ACN14a_02522					AvVan_02622	AvcI1_01084												CpI1_01456												QA3_00797			ArI3_05002
group_1887		hypothetical protein	6	6	1	1	71825	1	41573		467	1565	1218	ACN14a_02542					AvVan_04015	AvcI1_01064												CpI1_01461												QA3_00800			ArI3_05007
group_1889		hypothetical protein	6	6	1	1	71858	1	32216		902	986	952	ACN14a_02558					AvVan_00471	AvcI1_01048												CpI1_01477												QA3_00822			ArI3_05025
rip3_2		Putative zinc metalloprotease Rip3	6	6	1	1	71859	1	32215		1070	1190	1110	ACN14a_02559					AvVan_00472	AvcI1_01047												CpI1_01478												QA3_00823			ArI3_05026
prcB		Proteasome subunit beta	6	6	1	1	45541	1	32284		254	824	729	ACN14a_02566					AvVan_00478	AvcI1_01040												CpI1_01484												QA3_00829			ArI3_05032
group_1892		hypothetical protein	6	6	1	1	108308	1	10699		1352	1361	1359	ACN14a_02610					AvVan_03767	AvcI1_00996												CpI1_06105												QA3_00879			ArI3_05082
group_1893		Long-chain-fatty-acid--CoA ligase FadD13	6	6	1	1	81759	1	12529		323	1709	1467	ACN14a_02758					AvVan_03724	AvcI1_04204												CpI1_01191												QA3_00999			ArI3_06050
kstR2_3		HTH-type transcriptional repressor KstR2	6	6	1	1	81663	1	12673		710	1037	831	ACN14a_02820					AvVan_02966	AvcI1_04264												CpI1_01128												QA3_01073			ArI3_05984
mmgC_6		Acyl-CoA dehydrogenase	6	6	1	1	81658	1	23041		1151	1151	1151	ACN14a_02823					AvVan_03034	AvcI1_03232												CpI1_05220												QA3_01076			ArI3_05981
katA		Catalase	6	6	1	1	8706	1	23065		1523	1541	1529	ACN14a_02830					AvVan_03188	AvcI1_03225												CpI1_05225												QA3_01083			ArI3_05976
group_1900	mhpA_3	3-(3-hydroxy-phenyl)propionate/3-hydroxycinnamic acid hydroxylase	6	6	1	1	8768	1	60577		1232	1256	1244	ACN14a_02882					AvVan_01007	AvcI1_03172												CpI1_02923												QA3_01135			ArI3_05927
bkdA_2		3-methyl-2-oxobutanoate dehydrogenase subunit alpha	6	6	1	1	8774	1	60583		1178	1190	1186	ACN14a_02887					AvVan_03394	AvcI1_03167												CpI1_02918												QA3_01140			ArI3_05922
prkC_4		Serine/threonine-protein kinase PrkC	6	6	1	1	108803	1	60340		287	2129	1778	ACN14a_02941					AvVan_04447	AvcI1_01747												CpI1_05380												QA3_01201			ArI3_05836
group_1904	lutA_1	Lactate utilization protein A	6	6	1	1	108902	1	87489		740	755	749	ACN14a_02986					AvVan_02494	AvcI1_01699												CpI1_00709												QA3_01254			ArI3_05782
livF_5		High-affinity branched-chain amino acid transport ATP-binding protein LivF	6	6	1	1	109207	1	87662		761	764	763	ACN14a_02996					AvVan_00623	AvcI1_01689												CpI1_03218												QA3_01266			ArI3_05766
fadK_1		Short-chain-fatty-acid--CoA ligase	6	6	1	1	109204	1	87659		608	1574	1413	ACN14a_02997					AvVan_00625	AvcI1_01688												CpI1_03217												QA3_01267			ArI3_05765
mhpA_3		3-(3-hydroxy-phenyl)propionate/3-hydroxycinnamic acid hydroxylase	6	6	1	1	109096	1	87571		704	1805	1560	ACN14a_03028					AvVan_03204	AvcI1_02574												CpI1_03188												QA3_01311			ArI3_05734
group_1912		hypothetical protein	6	6	1	1	109076	1	87551		560	560	560	ACN14a_03039					AvVan_01080	AvcI1_02563												CpI1_03177												QA3_01322			ArI3_05722
fadD3_1		3-[(3aS,4S,7aS)-7a-methyl-1,5-dioxo-octahydro-1H-inden-4-yl]propanoyl:CoA ligase	6	6	1	1	109057	1	103224		200	1535	1306	ACN14a_03051					AvVan_04184	AvcI1_02551												CpI1_03164												QA3_01334			ArI3_05708
uctC_3		Acetyl-CoA:oxalate CoA-transferase	6	6	1	1	108982	1	103288		1097	1097	1097	ACN14a_03093					AvVan_04021	AvcI1_02507												CpI1_02292												QA3_01376			ArI3_05665
mftC_2		Putative mycofactocin radical SAM maturase MftC	6	6	1	1	14955	1	108387		236	1274	1095	ACN14a_03193					AvVan_01091	AvcI1_03699												CpI1_00508												QA3_01497			ArI3_05531
yfbT		Phosphorylated carbohydrates phosphatase	6	6	1	1	14966	1	108399		299	710	617	ACN14a_03201					AvVan_01088	AvcI1_03691												CpI1_00501												QA3_01504			ArI3_05524
group_1924	fldA_1	Cinnamoyl-CoA:phenyllactate CoA-transferase	6	6	1	1	14995	1	108440		1205	1205	1205	ACN14a_03212					AvVan_01220	AvcI1_03680												CpI1_00494												QA3_01518			ArI3_05517
group_1926		hypothetical protein	6	6	1	1	15344	1	111326		386	3077	1794	ACN14a_03282						AvcI1_05558			BMG5.11_07487				BMG5.36_07186						DC12_05703						Ea1.12_06138
btuR		Cob(I)yrinic acid a,c-diamide adenosyltransferase	6	6	1	1	11279	1	108842		605	608	607	ACN14a_03334					AvVan_03871	AvcI1_04793												CpI1_00368												QA3_01654			ArI3_05393
group_1931		hypothetical protein	6	6	1	1	11595	1	109228		644	731	666	ACN14a_03392					AvVan_02676	AvcI1_04852												CpI1_00311												QA3_01718			ArI3_05335
betI_3		HTH-type transcriptional regulator BetI	6	6	1	1	11590	1	109223		434	785	672	ACN14a_03395					AvVan_02673	AvcI1_04855												CpI1_00308												QA3_01722			ArI3_05332
group_1935		hypothetical protein	6	6	1	1	11893	1	11614		611	935	881	ACN14a_03402					AvVan_02505	AvcI1_04862												CpI1_00301												QA3_01733			ArI3_05324
hsaB_1		Flavin-dependent monooxygenase, reductase subunit HsaB	6	6	1	1	11841	1	11813		518	518	518	ACN14a_03429					AvVan_04616	AvcI1_04889												CpI1_00273												QA3_01767			ArI3_05294
adhA_1		putative formaldehyde dehydrogenase AdhA	6	6	1	1	11819	1	11839		1049	1049	1049	ACN14a_03445					AvVan_02333	AvcI1_04904												CpI1_00254												QA3_01781			ArI3_05274
tsaC1		4-formylbenzenesulfonate dehydrogenase TsaC1/TsaC2	6	6	1	1	108179	1	10783		827	827	827	ACN14a_03606					AvVan_02285	AvcI1_03520												CpI1_04740												QA3_01976			ArI3_06232
ord_1		2,4-diaminopentanoate dehydrogenase	6	6	1	1	108178	1	10757		1067	1067	1067	ACN14a_03607					AvVan_02286	AvcI1_03521												CpI1_04739												QA3_01977			ArI3_06233
pepO		Neutral endopeptidase	6	6	1	1	108655	1	11482		827	1955	1767	ACN14a_03675					AvVan_04279	AvcI1_03087												CpI1_06305												QA3_02178			ArI3_06290
ettA_3		Energy-dependent translational throttle protein EttA	6	6	1	1	32043	1	97633		1661	1661	1661	ACN14a_03775					AvVan_03263	AvcI1_01313												CpI1_02688												QA3_00714			ArI3_04914
glnH_2		ABC transporter glutamine-binding protein GlnH	6	6	1	1	36739	1	55544		866	1148	1065	ACN14a_03873					AvVan_03954	AvcI1_06243												CpI1_04996												QA3_00613			ArI3_04807
group_1957		hypothetical protein	6	6	1	1	36899	1	55665		236	236	236	ACN14a_03886					AvVan_03406	AvcI1_06256												CpI1_05010												QA3_00594			ArI3_04793
ribX_7		Riboflavin transport system permease protein RibX	6	6	1	1	36919	1	55677		809	869	856	ACN14a_03896					AvVan_01815	AvcI1_06266												CpI1_05022												QA3_00584			ArI3_04781
atzA		Atrazine chlorohydrolase	6	6	1	1	36924	1	55679		1370	1517	1432	ACN14a_03898					AvVan_01817	AvcI1_06268												CpI1_05024												QA3_00582			ArI3_04779
megL_2		L-methionine gamma-lyase	6	6	1	1	36931	1	55686		710	1292	1195	ACN14a_03902					AvVan_01819	AvcI1_06272												CpI1_05028												QA3_00580			ArI3_04775
kstD		3-oxosteroid 1-dehydrogenase	6	6	1	1	36944	1	55704		752	1637	1481	ACN14a_03914					AvVan_04457	AvcI1_06284												CpI1_05038												QA3_03228			ArI3_04764
rhlE_2		ATP-dependent RNA helicase RhlE	6	6	1	1	37002	1	38549		1304	1562	1352	ACN14a_03941					AvVan_02008	AvcI1_06311												CpI1_05065												QA3_00541			ArI3_04736
rhlG_3		Rhamnolipids biosynthesis 3-oxoacyl-[acyl-carrier-protein] reductase	6	6	1	1	36371	1	76136		584	731	706	ACN14a_03973				AgTrS_03472	AvVan_04243	AvcI1_06343												CpI1_04296															ArI3_06247
drrB_4		Daunorubicin/doxorubicin resistance ABC transporter permease protein DrrB	6	6	1	1	43424	1	75680		605	860	815	ACN14a_03992					AvVan_02066	AvcI1_06363												CpI1_06368												QA3_00441			ArI3_04681
group_1968	yceD_9	General stress protein 16U	6	6	1	1	69440	1	75587		725	1586	1247	ACN14a_04006					AvVan_03583	AvcI1_06377												CpI1_04366												QA3_00432			ArI3_04640
phnO		Aminoalkylphosphonate N-acetyltransferase	6	6	1	1	69431	1	75565		425	545	524	ACN14a_04014					AvVan_04009	AvcI1_06385												CpI1_06381												QA3_00420			ArI3_04616
asnB		Asparagine synthetase [glutamine-hydrolyzing] 1	6	6	1	1	69424	1	75560		1784	1784	1784	ACN14a_04016					AvVan_01351	AvcI1_06387												CpI1_06383												QA3_00417			ArI3_04614
mgtA		GDP-mannose-dependent alpha-mannosyltransferase	6	6	1	1	54947	1	105674		1175	1424	1301	ACN14a_04035					AvVan_00059	AvcI1_02275												CpI1_00775												QA3_00396			ArI3_04594
yhaU		K(+)/H(+) antiporter YhaU	6	6	1	1	55002	1	105692		1181	1193	1183	ACN14a_04046					AvVan_00071	AvcI1_02286												CpI1_00786												QA3_00385			ArI3_04583
group_1977		Putative multidrug export ATP-binding/permease protein	6	6	1	1	55066	1	105769		194	1931	1636	ACN14a_04061					AvVan_03285	AvcI1_02301												CpI1_00800												QA3_00372			ArI3_04570
csd		putative cysteine desulfurase	6	6	1	1	76397	1	34829		1322	1340	1328	ACN14a_04077					AvVan_00584	AvcI1_02317												CpI1_00821												QA3_00353			ArI3_04549
bphA3		Biphenyl 2,3-dioxygenase, ferredoxin component	6	6	1	1	76527	1	34789		359	371	363	ACN14a_04079					AvVan_00582	AvcI1_02319												CpI1_00823												QA3_00351			ArI3_04547
drrB_1		Daunorubicin/doxorubicin resistance ABC transporter permease protein DrrB	6	6	1	1	106139	1	34913		833	860	846	ACN14a_04087					AvVan_00574	AvcI1_02327												CpI1_00831												QA3_00343			ArI3_04539
zwf2		Glucose-6-phosphate 1-dehydrogenase 2	6	6	1	1	106145	1	34908		1532	1532	1532	ACN14a_04092					AvVan_02982	AvcI1_02332												CpI1_00837												QA3_00337			ArI3_04533
pgk		Phosphoglycerate kinase	6	6	1	1	106210	1	34880		1202	1202	1202	ACN14a_04101					AvVan_00934	AvcI1_02341												CpI1_00846												QA3_00328			ArI3_04524
dddD_2		CoA-transferase/lyase DddD	6	6	1	1	14606	1	112291		2321	2348	2327	ACN14a_04172					AvVan_00284	AvcI1_02161												CpI1_00880												QA3_00257			ArI3_04490
crt_1		Short-chain-enoyl-CoA hydratase	6	6	1	1	14416	1	112515		830	830	830	ACN14a_04258					AvVan_02786	AvcI1_02246												CpI1_01012												QA3_00175			ArI3_04395
group_1989		hypothetical protein	6	6	1	1	14409	1	112522		674	674	674	ACN14a_04261					AvVan_03221	AvcI1_02249												CpI1_01009												QA3_00169			ArI3_04392
pdhR_2		Pyruvate dehydrogenase complex repressor	6	6	1	1	14302	1	112662		797	797	797	ACN14a_04328					AvVan_01984	AvcI1_01837												CpI1_04611												QA3_00103			ArI3_04319
dpgD_2		Enoyl-CoA-hydratase	6	6	1	1	14297	1	112665		785	785	785	ACN14a_04329					AvVan_01983	AvcI1_01838												CpI1_04612												QA3_00102			ArI3_04318
ramA_2		HTH-type transcriptional activator RamA	6	6	1	1	14294	1	112671		467	467	467	ACN14a_04332					AvVan_04571	AvcI1_01841												CpI1_04616												QA3_00100			ArI3_04314
ramA_1		HTH-type transcriptional activator RamA	6	6	1	1	74672	1	48217		686	896	826	ACN14a_04365					AvVan_00212	AvcI1_00921												CpI1_06253												QA3_00066			ArI3_04276
fadA_1		3-ketoacyl-CoA thiolase	6	6	1	1	74748	1	48262		950	1193	1152	ACN14a_04398					AvVan_01590	AvcI1_00888												CpI1_06219												QA3_00027			ArI3_04241
group_2001	adk_3	Adenylate kinase	6	6	1	1	74824	1	48073		596	596	596	ACN14a_04423					AvVan_00648	AvcI1_06567												CpI1_06192												QA3_06402			ArI3_04214
hisH		Imidazole glycerol phosphate synthase subunit HisH	6	6	1	1	75067	1	49320		599	629	622	ACN14a_04455					AvVan_00962	AvcI1_06548												CpI1_06176												QA3_06375			ArI3_04198
hisD		Histidinol dehydrogenase	6	6	1	1	75034	1	48656		1253	1295	1276	ACN14a_04458					AvVan_00965	AvcI1_06545												CpI1_06173												QA3_06372			ArI3_04195
polS		Glucose 1-dehydrogenase 2	6	6	1	1	75028	1	48650	Hypothetical protein with no hits to refseq/uniprot/clusters/cdd/tigrfams/pfam overlapping another protein with hits	212	881	769	ACN14a_04464					AvVan_04376	AvcI1_06539												CpI1_06167												QA3_06365			ArI3_04189
group_2006		hypothetical protein	6	6	1	1	17792	1	49212		260	962	569	ACN14a_04500	ARgP5_01405				AvVan_01200	AvcI1_06504												CpI1_06010															ArI3_04154
group_2008		hypothetical protein	6	6	1	1	17783	1	49014		422	422	422	ACN14a_04506					AvVan_02046	AvcI1_06498												CpI1_06015												QA3_06326			ArI3_04148
group_2009		hypothetical protein	6	6	1	1	17677	1	48915		1265	1331	1280	ACN14a_04534					AvVan_02248	AvcI1_06470												CpI1_04215												QA3_06297			ArI3_04119
smc_6		hypothetical protein	6	6	1	1	17662	1	48776	Hypothetical protein with no hits to refseq/uniprot/clusters/cdd/tigrfams/pfam overlapping another protein with hits	1310	1325	1312	ACN14a_04543					AvVan_03982	AvcI1_06461												CpI1_04224												QA3_06288			ArI3_04110
group_2011		hypothetical protein	6	6	1	1	17658	1	48781		350	446	408	ACN14a_04546					AvVan_01293	AvcI1_06458												CpI1_04227												QA3_06285			ArI3_04106
group_2012		hypothetical protein	6	6	1	1	17530	1	48705		596	596	596	ACN14a_04554					AvVan_02790	AvcI1_06450												CpI1_04236												QA3_06276			ArI3_04097
group_2013		putative response regulatory protein	6	6	1	1	17492	1	48735		449	563	468	ACN14a_04557					AvVan_02793	AvcI1_06447												CpI1_04239												QA3_06273			ArI3_04094
iscS_3		Cysteine desulfurase IscS	6	6	1	1	89497	1	1953		1082	1148	1137	ACN14a_04562					AvVan_01580	AvcI1_06442												CpI1_06278												QA3_06268			ArI3_04087
group_2015		hypothetical protein	6	6	1	1	89512	1	1968		212	212	212	ACN14a_04573					AvVan_03208	AvcI1_06431												CpI1_06267												QA3_06254			ArI3_04075
lpd_2		Dihydrolipoyl dehydrogenase	6	6	1	1	89450	1	9412		1382	1382	1382	ACN14a_04586					AvVan_02235	AvcI1_06423												CpI1_05802												QA3_06246			ArI3_04045
lipA		Lipoyl synthase	6	6	1	1	4140	1	9422		986	986	986	ACN14a_04592					AvVan_01927	AvcI1_05211												CpI1_04693												QA3_06239			ArI3_04039
thrS_2		Threonine--tRNA ligase	6	6	1	1	4155	1	9442		1976	1994	1982	ACN14a_04602					AvVan_03775	AvcI1_05201												CpI1_04683												QA3_06230			ArI3_04029
panB		3-methyl-2-oxobutanoate hydroxymethyltransferase	6	6	1	1	4157	1	9446		911	911	911	ACN14a_04604					AvVan_02990	AvcI1_05199												CpI1_04681												QA3_06228			ArI3_04027
recN		DNA repair protein RecN	6	6	1	1	3918	1	15296		1754	1805	1762	ACN14a_04614					AvVan_02443	AvcI1_05189												CpI1_04670												QA3_06217			ArI3_04016
argH		Argininosuccinate lyase	6	6	1	1	3894	1	73894		1481	1526	1502	ACN14a_04630					AvVan_02899	AvcI1_00071												CpI1_03714												QA3_06205			ArI3_04002
argC		N-acetyl-gamma-glutamyl-phosphate reductase	6	6	1	1	82160	1	73827		1028	1235	1131	ACN14a_04637					AvVan_03485	AvcI1_00064												CpI1_03706												QA3_06199			ArI3_03994
ribBA		Riboflavin biosynthesis protein RibBA	6	6	1	1	82024	1	74678		1352	1550	1479	ACN14a_04649					AvVan_00911	AvcI1_00052												CpI1_03691												QA3_06186			ArI3_03977
aroB_2		3-dehydroquinate synthase	6	6	1	1	83890	1	103733		1115	1115	1115	ACN14a_04671					AvVan_01526	AvcI1_00030												CpI1_03669												QA3_06164			ArI3_03955
gltX		Glutamate--tRNA ligase	6	6	1	1	83866	1	103760		1412	1412	1412	ACN14a_04684					AvVan_03961	AvcI1_05719												CpI1_05293												QA3_06151			ArI3_03939
group_2036		putative aminopeptidase	6	6	1	1	83709	1	104069		680	872	838	ACN14a_04766					AvVan_04498	AvcI1_00396												CpI1_02411												QA3_06048			ArI3_03846
group_2041	ftsH_2	ATP-dependent zinc metalloprotease FtsH	6	6	1	1	32180	1	97906		1343	1343	1343	ACN14a_04910					AvVan_03734	AvcI1_03453												CpI1_03967												QA3_05929			ArI3_03685
group_2042		hypothetical protein	6	6	1	1	32181	1	97911		569	695	611	ACN14a_04911					AvVan_04341	AvcI1_03452												CpI1_03968												QA3_05928			ArI3_03684
ykuT_2		putative MscS family protein YkuT	6	6	1	1	32221	1	97938		914	914	914	ACN14a_04928					AvVan_04055	AvcI1_03435												CpI1_04929												QA3_05909			ArI3_03667
fadB_2		putative enoyl-CoA hydratase echA12	6	6	1	1	32239	1	97953		782	899	801	ACN14a_04939					AvVan_03903	AvcI1_03424												CpI1_04918												QA3_05895			ArI3_03655
group_2053		hypothetical protein	6	6	1	1	90575	1	889		680	1286	1185	ACN14a_05011					AvVan_02137	AvcI1_04513												CpI1_03797												QA3_05824			ArI3_03588
pepPI		Xaa-Pro aminopeptidase 1	6	6	1	1	89127	1	17512		1403	1877	1659	ACN14a_05062					AvVan_01340	AvcI1_00800												CpI1_03842												QA3_05780			ArI3_03542
ygjK		Glucosidase YgjK	6	6	1	1	99107	1	17614		1337	1337	1337	ACN14a_05071					AvVan_02074	AvcI1_00809												CpI1_03851												QA3_05771			ArI3_03532
cph2_2		Phytochrome-like protein cph2	6	6	1	1	99057	1	17309		890	890	890	ACN14a_05080					AvVan_00837	AvcI1_00818												CpI1_03862												QA3_05761			ArI3_03521
glnM		putative glutamine ABC transporter permease protein GlnM	6	6	1	1	99049	1	17325		593	695	627	ACN14a_05087					AvVan_02356	AvcI1_00825												CpI1_03869												QA3_05754			ArI3_03515
thyX		Flavin-dependent thymidylate synthase	6	6	1	1	88852	1	18012		842	905	863	ACN14a_05113					AvVan_01718	AvcI1_00851												CpI1_03895												QA3_05727			ArI3_03487
dapB		4-hydroxy-tetrahydrodipicolinate reductase	6	6	1	1	88718	1	18027		752	752	752	ACN14a_05121					AvVan_02042	AvcI1_00859												CpI1_03903												QA3_05719			ArI3_03480
ribF		Riboflavin biosynthesis protein RibF	6	6	1	1	88687	1	18189		929	929	929	ACN14a_05125					AvVan_02038	AvcI1_00863												CpI1_03907												QA3_05715			ArI3_03476
mshD_1		Mycothiol acetyltransferase	6	6	1	1	99732	1	17140		851	851	851	ACN14a_05140					AvVan_00316	AvcI1_00159												CpI1_03922												QA3_05701			ArI3_03461
rnhB		Ribonuclease HII	6	6	1	1	88566	1	18414		725	725	725	ACN14a_05156					AvVan_00029	AvcI1_00143												CpI1_02732												QA3_05685			ArI3_03445
group_2073		Ureidoglycolate lyase	6	6	1	1	99992	1	19083		701	779	753	ACN14a_05196					AvVan_01879	AvcI1_00103												CpI1_02774												QA3_05643			ArI3_03403
cimA		(R)-citramalate synthase	6	6	1	1	99982	1	18861		1652	1685	1674	ACN14a_05198					AvVan_01877	AvcI1_00101												CpI1_02776												QA3_05641			ArI3_03401
leuA_1		2-isopropylmalate synthase	6	6	1	1	100000	1	15128		1763	1769	1767	ACN14a_05205					AvVan_00461	AvcI1_00094												CpI1_02783												QA3_05634			ArI3_03394
gatB		Aspartyl/glutamyl-tRNA(Asn/Gln) amidotransferase subunit B	6	6	1	1	100393	1	15346		1451	1517	1506	ACN14a_05212					AvVan_00468	AvcI1_00087												CpI1_02791												QA3_05627			ArI3_03385
ccr		Crotonyl-CoA reductase	6	6	1	1	26603	1	16247		1349	1349	1349	ACN14a_05263					AvVan_02121	AvcI1_03283												CpI1_03458												QA3_05577			ArI3_03334
atpG		ATP synthase gamma chain	6	6	1	1	31421	1	86244		896	896	896	ACN14a_05280					AvVan_00240	AvcI1_03266												CpI1_01681												QA3_05558			ArI3_03309
atpF		ATP synthase subunit b	6	6	1	1	31497	1	86254		593	596	594	ACN14a_05283					AvVan_00237	AvcI1_03263												CpI1_01678												QA3_05555			ArI3_03306
thrC_2		Threonine synthase	6	6	1	1	31468	1	86280		1118	1217	1180	ACN14a_05296					AvVan_02232	AvcI1_03250												CpI1_01665												QA3_05542			ArI3_03293
group_2092	kgd	Multifunctional 2-oxoglutarate metabolism enzyme	6	6	1	1	77060	1	85228		3332	3836	3745	ACN14a_05325					AvVan_00256	AvcI1_00564												CpI1_01640												QA3_05522			ArI3_03264
rmlC		dTDP-4-dehydrorhamnose 3,5-epimerase	6	6	1	1	77074	1	85241		626	626	626	ACN14a_05333					AvVan_00261	AvcI1_00556												CpI1_01632												QA3_05515			ArI3_03255
bioD		ATP-dependent dethiobiotin synthetase BioD	6	6	1	1	77461	1	42571		371	716	658	ACN14a_05343					AvVan_01239	AvcI1_00545												CpI1_01622												QA3_05505			ArI3_03245
group_2095		hypothetical protein	6	6	1	1	76859	1	42538		110	110	110	ACN14a_05347					AvVan_01243	AvcI1_00541												CpI1_01618												QA3_05501			ArI3_03241
sigR		ECF RNA polymerase sigma factor SigR	6	6	1	1	77202	1	85300		809	1001	872	ACN14a_05350						AvcI1_00538							BMG5.36_04259					CpI1_01615										M16386_00049					ArI3_03238
aroA		3-phosphoshikimate 1-carboxyvinyltransferase	6	6	1	1	77198	1	85284		1322	1322	1322	ACN14a_05354					AvVan_01251	AvcI1_00534												CpI1_01611												QA3_05493			ArI3_03234
hemL2		Glutamate-1-semialdehyde 2,1-aminomutase 2	6	6	1	1	30889	1	85613		1373	1403	1398	ACN14a_05362					AvVan_03637	AvcI1_00526												CpI1_01601												QA3_05486			ArI3_03224
group_2099		putative zinc protease	6	6	1	1	30928	1	85440		1301	1412	1364	ACN14a_05381					AvVan_01408	AvcI1_00507												CpI1_01582												QA3_05467			ArI3_03202
linC_1		2,5-dichloro-2,5-cyclohexadiene-1,4-diol dehydrogenase	6	6	1	1	30941	1	85447		749	749	749	ACN14a_05388					AvVan_00738	AvcI1_00500												CpI1_05970												QA3_05460			ArI3_03194
mcl1		L-malyl-CoA/beta-methylmalyl-CoA lyase	6	6	1	1	31046	1	70250		905	1019	924	ACN14a_05410					AvVan_01372	AvcI1_00478												CpI1_02090												QA3_05440			ArI3_03172
gabT		4-aminobutyrate aminotransferase	6	6	1	1	30573	1	70260		1376	1412	1382	ACN14a_05420					AvVan_02715	AvcI1_01365												CpI1_02080												QA3_05430			ArI3_03162
gabD		Succinate-semialdehyde dehydrogenase [NADP(+)] GabD	6	6	1	1	30575	1	70264		1442	1442	1442	ACN14a_05421					AvVan_02879	AvcI1_01366												CpI1_02079												QA3_05429			ArI3_03161
group_2107	dapD	2,3,4,5-tetrahydropyridine-2,6-dicarboxylate N-succinyltransferase	6	6	1	1	78063	1	45546		842	842	842	ACN14a_05457					AvVan_01497	AvcI1_01402												CpI1_02038												QA3_05396			ArI3_03118
group_2108		hypothetical protein	6	6	1	1	79107	1	42870		263	716	628	ACN14a_05476					AvVan_01011	AvcI1_01421												CpI1_02020												QA3_05377			ArI3_03100
xseA		Exodeoxyribonuclease 7 large subunit	6	6	1	1	79094	1	42875		1358	1358	1358	ACN14a_05481					AvVan_01017	AvcI1_01426												CpI1_02015												QA3_05372			ArI3_03095
greA		Transcription elongation factor GreA	6	6	1	1	78944	1	43227		482	482	482	ACN14a_05537					AvVan_02323	AvcI1_01483												CpI1_01987												QA3_05334			ArI3_03067
bchI		Magnesium-chelatase 38 kDa subunit	6	6	1	1	78943	1	43223		1451	1451	1451	ACN14a_05538					AvVan_01472	AvcI1_01484												CpI1_01986												QA3_05333			ArI3_03066
mfd		Transcription-repair-coupling factor	6	6	1	1	78905	1	43187		3617	3626	3622	ACN14a_05561					AvVan_01027	AvcI1_01507												CpI1_01963												QA3_05310			ArI3_03041
group_2115	rfbF	Glucose-1-phosphate cytidylyltransferase	6	6	1	1	78894	1	43182		830	893	840	ACN14a_05564					AvVan_02327	AvcI1_01510												CpI1_01959												QA3_05307			ArI3_03037
group_2116		hypothetical protein	6	6	1	1	78876	1	43166		1319	1319	1319	ACN14a_05574					AvVan_02018	AvcI1_01520												CpI1_01948												QA3_05298			ArI3_03026
acpP_3		Acyl carrier protein	6	6	1	1	78847	1	43115		236	236	236	ACN14a_05578	ARgP5_05440					AvcI1_01524												CpI1_01943												QA3_05294			ArI3_03021
icaA		Poly-beta-1,6-N-acetyl-D-glucosamine synthase	6	6	1	1	78837	1	43099		1256	1295	1273	ACN14a_05583					AvVan_03184	AvcI1_01529												CpI1_01938												QA3_05289			ArI3_03016
pth		Peptidyl-tRNA hydrolase	6	6	1	1	78835	1	43096		593	593	593	ACN14a_05585					AvVan_00358	AvcI1_01531												CpI1_01936												QA3_05286			ArI3_03014
group_2121		hypothetical protein	6	6	1	1	29939	1	70842		887	1031	1005	ACN14a_05595					AvVan_00348	AvcI1_01542												CpI1_01926												QA3_05275			ArI3_03004
group_2127		hypothetical protein	6	6	1	1	109504	1	71479		1004	1004	1004	ACN14a_05742					AvVan_02647	AvcI1_05118												CpI1_04132												QA3_05181			ArI3_02904
fabG_7		3-oxoacyl-[acyl-carrier-protein] reductase FabG	6	6	1	1	109586	1	71406		650	785	762	ACN14a_05774					AvVan_01710	AvcI1_05681												CpI1_05608												QA3_05150			ArI3_02863
idi		Isopentenyl-diphosphate Delta-isomerase	6	6	1	1	109293	1	87760		584	659	596	ACN14a_05796					AvVan_01907	AvcI1_05535												CpI1_06045												QA3_05117			ArI3_02836
rpfC		Resuscitation-promoting factor RpfC	6	6	1	1	109266	1	87398		380	380	380	ACN14a_05804					AvVan_03309	AvcI1_05527												CpI1_04374												QA3_05108			ArI3_02824
group_2132		putative tRNA/rRNA methyltransferase	6	6	1	1	109258	1	87389		560	1058	913	ACN14a_05806					AvVan_03310	AvcI1_05525												CpI1_04376												QA3_05106			ArI3_02822
dnaX_2		DNA polymerase III subunit gamma/tau	6	6	1	1	54052	1	65020		1253	1265	1256	ACN14a_05867					AvVan_00572	AvcI1_05465												CpI1_04440												QA3_05046			ArI3_02755
bmr3_4		Multidrug resistance protein 3	6	6	1	1	86867	1	67309		1502	2186	1616	ACN14a_05898					AvVan_00488	AvcI1_05435												CpI1_04473												QA3_05014			ArI3_02723
purD		Phosphoribosylamine--glycine ligase	6	6	1	1	87087	1	49919		1226	1310	1296	ACN14a_05941					AvVan_02608	AvcI1_05392												CpI1_04515												QA3_04974			ArI3_02682
group_2141	purE	N5-carboxyaminoimidazole ribonucleotide mutase	6	6	1	1	87085	1	49920		524	530	526	ACN14a_05942					AvVan_02609	AvcI1_05391												CpI1_04516												QA3_04973			ArI3_02681
nadB		L-aspartate oxidase	6	6	1	1	87058	1	49735		1700	1700	1700	ACN14a_05948					AvVan_00694	AvcI1_05385												CpI1_04524												QA3_04964			ArI3_02673
group_2144		hypothetical protein	6	6	1	1	68805	1	83802		1736	1742	1741	ACN14a_05963					AvVan_03488	AvcI1_05370												CpI1_04538												QA3_04950			ArI3_02657
group_2145	gdhA	Glutamate dehydrogenase	6	6	1	1	68799	1	83808		1256	1256	1256	ACN14a_05966					AvVan_01103	AvcI1_05367												CpI1_04541												QA3_04947			ArI3_02653
otsA_2		Trehalose-6-phosphate synthase	6	6	1	1	23540	1	83814		1499	1661	1574	ACN14a_05971					AvVan_01098	AvcI1_05362												CpI1_04546												QA3_04942			ArI3_02648
mngB		Mannosyl-3-phosphoglycerate phosphatase	6	6	1	1	23541	1	83815		794	797	796	ACN14a_05972					AvVan_01097	AvcI1_05361												CpI1_04547												QA3_04941			ArI3_02647
purL		Phosphoribosylformylglycinamidine synthase subunit PurL	6	6	1	1	23625	1	83910		2312	2318	2313	ACN14a_05999					AvVan_00556	AvcI1_01112												CpI1_02615												QA3_04916			ArI3_02616
mqnD		1,4-dihydroxy-6-naphtoate synthase	6	6	1	1	23634	1	83919		845	848	846	ACN14a_06004					AvVan_00551	AvcI1_01117												CpI1_02609												QA3_04910			ArI3_02610
group_2152		hypothetical protein	6	6	1	1	23725	1	83953		170	587	490	ACN14a_06031					AvVan_02810	AvcI1_01143												CpI1_02582												QA3_04883			ArI3_02583
pyrG_1		CTP synthase	6	6	1	1	23758	1	84068		209	863	704	ACN14a_06050					AvVan_04452	AvcI1_01163												CpI1_02563												QA3_04863			ArI3_02565
group_2160		hypothetical protein	6	6	1	1	68241	1	59150		791	791	791	ACN14a_06096					AvVan_00101	AvcI1_01207												CpI1_02138												QA3_04818			ArI3_02512
ilvD		Dihydroxy-acid dehydratase	6	6	1	1	68246	1	59162		1469	1853	1789	ACN14a_06101					AvVan_00096	AvcI1_01212												CpI1_02143												QA3_04813			ArI3_02507
mutT4		Putative mutator protein MutT4	6	6	1	1	47540	1	12657		470	470	470	ACN14a_06119					AvVan_00797	AvcI1_01230												CpI1_02160												QA3_04795			ArI3_02489
group_2163		hypothetical protein	6	6	1	1	66752	1	52606		557	557	557	ACN14a_06134					AvVan_02539	AvcI1_00624												CpI1_02174												QA3_04779			ArI3_02473
group_2174		hypothetical protein	6	6	1	1	89535	1	112283		317	635	471		ARgP5_04604				AvVan_00285				BMG5.11_08929									CpI1_06264							Ea1.12_00644								ArI3_04072
rsbW_3		hypothetical protein	6	6	1	1	60325	1	26558		248	437	335			AgB32_01719	AgPm24_04360	AgTrS_02453											CN3_01736									EUN1h_01282				M16386_01071
whiB2		Transcriptional regulator WhiB2	6	6	1	1	5632	1	42341		605	749	639				AgPm24_04415								BMG5.23_00477			CCl3_00789			CeD_00238					EI5C_05151					KB5_01318
purF		Amidophosphoribosyltransferase	6	6	1	1	21875	1	93909		1733	1784	1756	ACN14a_00111					AvVan_01277	AvcI1_00738												CpI1_01777												QA3_04658			ArI3_02348
higA2_1		Putative antitoxin HigA2	6	6	1	1	87149	1	7656		314	314	314						AvVan_02409			BMG5.1_02129		BMG5.12_01286		BMG5.30_04531				Cc1.17_06673				Dg1_00144
bmr3_6		Multidrug resistance protein 3	6	6	1	1	5561	1	42275		1619	1910	1777	ACN14a_01081					AvVan_02411	AvcI1_05820												CpI1_05554												QA3_03632			ArI3_01292
tig		Trigger factor	6	6	1	1	114220	1	62392		1466	1523	1492	ACN14a_01679					AvVan_02862	AvcI1_06044												CpI1_00096												QA3_03045			ArI3_00632
yloB		Calcium-transporting ATPase 1	6	6	1	1	21259	1	103456		299	2945	2165						AvVan_04178								BMG5.36_03248		CN3_02938			CpI1_02315						EUN1h_06096									ArI3_05641
fdtC		Putative acetyltransferase	6	6	1	1	113378	1	22291		524	524	524								BCU110501_00411		BMG5.11_00790	BMG5.12_04462						Cc1.17_02310									Ea1.12_05020				Cj_02655
group_2246		hypothetical protein	6	6	1	1	110434	1	13322		1319	1340	1333								BCU110501_00768		BMG5.11_08717	BMG5.12_03097						Cc1.17_06456									Ea1.12_05788				Cj_00747
galE_1		UDP-glucose 4-epimerase	6	6	1	1	30003	1	70772		1025	1028	1027								BCU110501_02297		BMG5.11_05441	BMG5.12_00202						Cc1.17_05521									Ea1.12_01877				Cj_00075
group_2271		hypothetical protein	6	6	1	1	7852	1	47020		404	473	415								BCU110501_02796		BMG5.11_04223	BMG5.12_00859						Cc1.17_05208									Ea1.12_00921				Cj_04028
hypD_2		Hydrogenase expression/formation protein HypD	6	6	1	1	2745	1	27269		1136	1193	1150								BCU110501_03089		BMG5.11_04542	BMG5.12_02846						Cc1.17_03956									Ea1.12_02880				Cj_03931
ctrA		Cell cycle response regulator CtrA	6	6	1	1	5037	1	110194		662	662	662	ACN14a_01178					AvVan_01947	AvcI1_05064												CpI1_00532												QA3_03537			ArI3_01162
group_2285		Trans,polycis-polyprenyl diphosphate synthase ((2Z,6E)-farnesyl diphosphate specific)	6	6	1	1	76152	1	34655		683	806	763											BMG5.12_05877						Cc1.17_00235						EI5C_00716	EUN1f_06991			G2_00321					R43_03291
group_22851		hypothetical protein	6	6	1	1	63413	1	66655		1496	1496	1496	ACN14a_01311					AvVan_01259	AvcI1_04368												CpI1_05892												QA3_03400			ArI3_01021
group_2290		hypothetical protein	6	6	1	1	4249	1	9256		278	443	361								BCU110501_03779		BMG5.11_08508														EUN1f_03696			G2_06642			Cj_04765		R43_02887
group_2299		hypothetical protein	6	6	1	1	25486	1	107654		140	1253	329								BCU110501_04039		BMG5.11_09792	BMG5.12_04310				CCl3_00124			CeD_04411								Ea1.12_00326
group_2306		hypothetical protein	6	6	1	1	20045	1	111962		1001	1235	1196								BCU110501_04454		BMG5.11_07470				BMG5.36_07048								Dg2_05649				Ea1.12_06120				Cj_03839
group_23105		hypothetical protein	6	6	1	1	105616	1	33681		386	386	386	ACN14a_01837					AvVan_01223	AvcI1_02446												CpI1_04649												QA3_02891			ArI3_00482
group_23128		hypothetical protein	6	6	1	1	101957	1	3493		959	959	959	ACN14a_01911					AvVan_00532	AvcI1_03319												CpI1_03016												QA3_02816			ArI3_00403
group_2318	liaR_3	Transcriptional regulatory protein LiaR	6	6	1	1	63998	1	23660		719	728	723											BMG5.12_04414						Cc1.17_03472						EI5C_04296	EUN1f_01919			G2_05475					R43_00361
hpcG		2-oxo-hept-4-ene-1,7-dioate hydratase	6	6	1	1	109074	1	87549		806	806	806	ACN14a_03041					AvVan_01082	AvcI1_02561												CpI1_03175												QA3_01324			ArI3_05720
novJ		Short-chain reductase protein NovJ	6	6	1	1	109000	1	103273		761	761	761	ACN14a_03086					AvVan_03385	AvcI1_02514												CpI1_02286												QA3_01370			ArI3_05671
group_23873		(2Z,6E)-farnesyl diphosphate synthase	6	6	1	1	14941	1	108368		776	776	776	ACN14a_03185					AvVan_03570	AvcI1_03707												CpI1_00514												QA3_01491			ArI3_05537
group_2409		hypothetical protein	6	6	1	1	65961	1	5579		230	230	230											BMG5.12_01510	BMG5.23_02192			CCl3_01190		Cc1.17_06709	CeD_02088										KB5_01081
group_24404	secG	putative protein-export membrane protein SecG	6	6	1	1	106208	1	34882		230	230	230	ACN14a_04099					AvVan_00932	AvcI1_02339												CpI1_00844												QA3_00330			ArI3_04526
hisF		Imidazole glycerol phosphate synthase subunit HisF	6	6	1	1	73888	1	48024		764	764	764	ACN14a_04436					AvVan_00959	AvcI1_06554												CpI1_06179												QA3_06389			ArI3_04201
group_24661	erpA	Iron-sulfur cluster insertion protein ErpA	6	6	1	1	89501	1	1958		362	362	362	ACN14a_04565					AvVan_01583	AvcI1_06439												CpI1_06275												QA3_06265			ArI3_04084
group_24740		hypothetical protein	6	6	1	1	83746	1	104043		170	170	170	ACN14a_04749					AvVan_03751	AvcI1_00414												CpI1_02427												QA3_06068			ArI3_03862
group_25017		hypothetical protein	6	6	1	1	77062	1	85229		179	179	179	ACN14a_05326					AvVan_00257	AvcI1_00563												CpI1_01639												QA3_05521			ArI3_03263
group_25056		Putative O-methyltransferase	6	6	1	1	29454	1	70101		662	662	662	ACN14a_05430					AvVan_02670	AvcI1_01375												CpI1_02070												QA3_05420			ArI3_03151
group_25082	glpX	Fructose-1,6-bisphosphatase class 2	6	6	1	1	79102	1	42871		1055	1055	1055	ACN14a_05477					AvVan_01013	AvcI1_01422												CpI1_02019												QA3_05376			ArI3_03099
group_25132		hypothetical protein	6	6	1	1	78889	1	43175		926	926	926	ACN14a_05567					AvVan_02330	AvcI1_01513												CpI1_01956												QA3_05305			ArI3_03034
group_2608		hypothetical protein	6	6	1	1	76005	1	97043		167	365	299									BMG5.1_04318				BMG5.30_00756						CpI1_00816		Dg1_03312	Dg2_03598												ArI3_04554
fepG_1		Ferric enterobactin transport system permease protein FepG	6	6	1	1	592	1	110658		1037	1109	1085										BMG5.11_00960							Cc1.17_05374									Ea1.12_05295	G2_05961			Cj_03831		R43_02642
group_2673		hypothetical protein	6	6	1	1	9701	1	88120		1016	1016	1016										BMG5.11_02086	BMG5.12_03495						Cc1.17_04767							EUN1f_02179		Ea1.12_04139				Cj_00575
group_2681		hypothetical protein	6	6	1	1	111012	1	20475		152	308	203										BMG5.11_02858	BMG5.12_03149						Cc1.17_00783							EUN1f_06243		Ea1.12_05686				Cj_00678
group_2682	blaI_2	Transcriptional regulator BlaI	6	6	1	1	111118	1	20556		509	647	588										BMG5.11_02879	BMG5.12_04574						Cc1.17_00665							EUN1f_05014		Ea1.12_05665				Cj_00657
bpoC_2		Putative non-heme bromoperoxidase BpoC	6	6	1	1	580	1	111065		842	842	842										BMG5.11_03603							Cc1.17_00815									Ea1.12_03439	G2_07712			Cj_07001		R43_02648
dhbE_1		2,3-dihydroxybenzoate-AMP ligase	6	6	1	1	571	1	111072		1625	1655	1630										BMG5.11_03607							Cc1.17_00821									Ea1.12_03435	G2_07717			Cj_06997		R43_02653
ifcA		Fumarate reductase flavoprotein subunit	6	6	1	1	570	1	111073		1448	1448	1448										BMG5.11_03608							Cc1.17_00822									Ea1.12_03434	G2_07718			Cj_06996		R43_02654
sodN		Superoxide dismutase [Ni]	6	6	1	1	27144	1	86041		398	572	431											BMG5.12_00018						Cc1.17_05719						EI5C_02922	EUN1f_06018			G2_05344					R43_01333
group_2756	mrp	Iron-sulfur cluster carrier protein	6	6	1	1	29487	1	70147		1142	1373	1182											BMG5.12_00107						Cc1.17_05628						EI5C_03295	EUN1f_01584			G2_05158					R43_01421
inhA		Enoyl-[acyl-carrier-protein] reductase [NADH]	6	6	1	1	55983	1	73018		773	773	773											BMG5.12_01061						Cc1.17_00107						EI5C_02622	EUN1f_06531			G2_00229					R43_03387
pfp		Pyrophosphate--fructose 6-phosphate 1-phosphotransferase	6	6	1	1	3697	1	46393		1025	1025	1025											BMG5.12_01399						Cc1.17_03779						EI5C_00947	EUN1f_01152			G2_06953					R43_02944
group_2764	aroH	Phospho-2-dehydro-3-deoxyheptonate aldolase	6	6	1	1	3693	1	46395		1358	1544	1390											BMG5.12_01400						Cc1.17_03780						EI5C_00946	EUN1f_00096			G2_06952					R43_02945
group_2766	rplI	50S ribosomal protein L9	6	6	1	1	67051	1	59166		446	446	446											BMG5.12_02240						Cc1.17_02724						EI5C_03847	EUN1f_02629			G2_03816					R43_05266
serC		Phosphoserine aminotransferase	6	6	1	1	67536	1	54644		1124	1124	1124											BMG5.12_02325						Cc1.17_02809						EI5C_04501	EUN1f_02190			G2_03733					R43_05181
group_2768	korA_2	2-oxoglutarate oxidoreductase subunit KorA	6	6	1	1	10503	1	82615		1985	1988	1987											BMG5.12_02631						Cc1.17_03528						EI5C_01791	EUN1f_04992			G2_01761					R43_07617
group_277	gmd	GDP-mannose 4,6-dehydratase	6	6	1	1	63959	1	23543		185	1127	884																	Cc1.17_00193						EI5C_04281	EUN1f_03300		Ea1.12_04325	G2_05460					R43_00346
group_2780	trpC	Indole-3-glycerol phosphate synthase	6	6	1	1	19622	1	29907		806	860	824											BMG5.12_03716						Cc1.17_00412						EI5C_00871	EUN1f_01506			G2_02504					R43_00140
group_2781		hypothetical protein	6	6	1	1	85580	1	6784		398	1169	953											BMG5.12_04076	BMG5.23_00042			CCl3_00554		Cc1.17_02486	CeD_00448										KB5_03287
gldA		Glycerol dehydrogenase	6	6	1	1	6683	1	44888		1094	1124	1109											BMG5.12_04532						Cc1.17_02636						EI5C_05243	EUN1f_00072			G2_00903					R43_07164
atpA		ATP synthase subunit alpha	6	6	1	1	31327	1	86198		1658	1661	1659											BMG5.12_04795						Cc1.17_05766						EI5C_02964	EUN1f_01233			G2_03034					R43_01277
group_2784	atpC	ATP synthase epsilon chain	6	6	1	1	26631	1	86222		257	257	257											BMG5.12_04798						Cc1.17_05769						EI5C_02967	EUN1f_01236			G2_03037					R43_01274
group_2789	pfkA	ATP-dependent 6-phosphofructokinase	6	6	1	1	43559	1	4597		1319	1367	1341											BMG5.12_05374						Cc1.17_03391						EI5C_05016	EUN1f_07698			G2_00038					R43_03568
group_280		hypothetical protein	6	6	1	1	29344	1	85856		149	812	696											BMG5.12_00037						Cc1.17_05700						EI5C_02903	EUN1f_01029			G2_05364					R43_01353
group_282		hypothetical protein	6	6	1	1	77200	1	85297		596	788	756	ACN14a_05352					AvVan_01248	AvcI1_00536												CpI1_01613												QA3_05496			ArI3_03236
group_2917	ureA	Urease subunit gamma	6	6	1	1	27960	1	37209		302	302	302														BMG5.36_00095		CN3_06830				DC12_03967					EUN1h_07385				M16386_03302				EuI1c_05925
group_2926	glnA_2	Glutamine synthetase 1	6	6	1	1	18099	1	73699		1424	1424	1424														BMG5.36_01182		CN3_07721				DC12_00815					EUN1h_07518				M16386_07553				EuI1c_01766
group_2927	pyrG_1	CTP synthase	6	6	1	1	18009	1	73749		1727	1748	1738														BMG5.36_01202		CN3_07752				DC12_00836					EUN1h_07488				M16386_00530				EuI1c_01747
group_2931	clpC	hypothetical protein	6	6	1	1	113869	1	82947		884	890	888														BMG5.36_02430		CN3_05684				DC12_04681					EUN1h_04487				M16386_06533				EuI1c_01994
group_2941	rpmA	50S ribosomal protein L27	6	6	1	1	113897	1	82886		263	269	266														BMG5.36_02715		CN3_05694				DC12_04672					EUN1h_04477				M16386_06525				EuI1c_01985
group_2947	rbr1	Rubrerythrin-1	6	6	1	1	18196	1	73529		434	434	434														BMG5.36_03151		CN3_07679				DC12_00764					EUN1h_03686				M16386_04006				EuI1c_01808
group_2956		hypothetical protein	6	6	1	1	18320	1	49175		437	437	437														BMG5.36_03344		CN3_07610				DC12_00705					EUN1h_03754				M16386_04068				EuI1c_01863
mcl1_1		L-malyl-CoA/beta-methylmalyl-CoA lyase	6	6	1	1	77304	1	45472		896	1010	915														BMG5.36_04191		CN3_02043				DC12_01851					EUN1h_02657				M16386_00111				EuI1c_00744
group_2962	pdtaS	putative sensor histidine kinase pdtaS	6	6	1	1	77177	1	45343		1457	1583	1478														BMG5.36_04267		CN3_02118				DC12_01784					EUN1h_02879				M16386_00041				EuI1c_00812
group_2964	treS_1	Trehalose synthase/amylase TreS	6	6	1	1	26310	1	15904		1703	1754	1729														BMG5.36_04475		CN3_02227				DC12_01650					EUN1h_02987				M16386_04105				EuI1c_00975
group_2966	recA	Protein RecA	6	6	1	1	99536	1	17927		1037	1037	1037														BMG5.36_04872		CN3_06879				DC12_01477					EUN1h_02353				M16386_01973				EuI1c_01151
hup		DNA-binding protein HU	6	6	1	1	88482	1	18689		281	281	281														BMG5.36_04969		CN3_06983				DC12_01574					EUN1h_02457				M16386_01863				EuI1c_01051
group_2968	ilvH	Acetolactate synthase small subunit	6	6	1	1	111244	1	19047		524	527	525														BMG5.36_04988		CN3_07002				DC12_01594					EUN1h_02476				M16386_01844				EuI1c_01029
group_2969	ilvC	Ketol-acid reductoisomerase (NAD(+))	6	6	1	1	111329	1	19046		992	992	992														BMG5.36_04989		CN3_07003				DC12_01595					EUN1h_02477				M16386_01843				EuI1c_01028
group_2972		NADH-quinone oxidoreductase subunit 11	6	6	1	1	86255	1	63599		299	299	299														BMG5.36_05190		CN3_00373				DC12_03613					EUN1h_00433				M16386_03138				EuI1c_06297
group_2973	mqnC	Cyclic dehypoxanthine futalosine synthase	6	6	1	1	86180	1	63796		1136	1232	1158														BMG5.36_05204		CN3_00387				DC12_03600					EUN1h_00420				M16386_03125				EuI1c_06310
glpX		Fructose-1,6-bisphosphatase class 2	6	6	1	1	78379	1	43982		986	1064	1012														BMG5.36_05862		CN3_01985				DC12_01891					EUN1h_02599				M16386_02131				EuI1c_00703
group_2978	prs_1	Ribose-phosphate pyrophosphokinase	6	6	1	1	94190	1	43711		974	974	974														BMG5.36_05956		CN3_01898				DC12_01985					EUN1h_05802				M16386_03923				EuI1c_00624
degU_12		Transcriptional regulatory protein DegU	6	6	1	1	18832	1	102050		719	719	719														BMG5.36_06158		CN3_05908				DC12_04444					EUN1h_04794				M16386_05705				EuI1c_05233
ettA_2		Energy-dependent translational throttle protein EttA	6	6	1	1	18922	1	77502		1682	1682	1682														BMG5.36_06223		CN3_05847				DC12_04528					EUN1h_04735				M16386_06248				EuI1c_05162
group_2981		Putative monooxygenase	6	6	1	1	19459	1	77698		1115	1118	1115														BMG5.36_06270		CN3_05794				DC12_04594					EUN1h_04683				M16386_06294				EuI1c_05109
group_2984		hypothetical protein	6	6	1	1	111990	1	14074		626	626	626														BMG5.36_06574		CN3_07145				DC12_00382					EUN1h_03449				M16386_01126				EuI1c_04779
group_2985		hypothetical protein	6	6	1	1	58024	1	65734		167	203	173														BMG5.36_06700		CN3_01566				DC12_02378					EUN1h_05599				M16386_05314				EuI1c_00348
group_2986		putative HTH-type transcriptional regulator	6	6	1	1	103497	1	111576		563	740	592														BMG5.36_07110		CN3_03630				DC12_05792					EUN1h_03109				M16386_07047				EuI1c_02970
group_2990		hypothetical protein	6	6	1	1	105466	1	35311		530	536	533														BMG5.36_07462		CN3_05419				DC12_04936					EUN1h_01195				M16386_02791				EuI1c_02329
group_2992	recR	Recombination protein RecR	6	6	1	1	112776	1	21399		599	599	599														BMG5.36_07565		CN3_00925				DC12_03112					EUN1h_04017				M16386_04535				EuI1c_06901
group_2997	rpsF	30S ribosomal protein S6	6	6	1	1	68327	1	53690		329	341	337														BMG5.36_08117		CN3_01175				DC12_02841					EUN1h_01667				M16386_04969				EuI1c_07200
liaR_5		Transcriptional regulatory protein LiaR	6	6	1	1	86463	1	21329		629	644	641														BMG5.36_09003		CN3_00886				DC12_03164					EUN1h_03980				M16386_07367				EuI1c_06848
trpB		Tryptophan synthase beta chain	6	6	1	1	19607	1	29897		938	1391	1245											BMG5.12_03715						Cc1.17_00411						EI5C_00870	EUN1f_01044			G2_02503					R43_00139
group_3195		hypothetical protein	6	6	1	1	67859	1	53887		413	416	414	ACN14a_00033					AvVan_03806	AvcI1_00661												CpI1_01696												QA3_04740			ArI3_02431
group_3198		hypothetical protein	6	6	1	1	68044	1	54124		323	323	323	ACN14a_00046					AvVan_03020	AvcI1_00674												CpI1_01708												QA3_04728			ArI3_02419
aspC		putative aspartate aminotransferase	6	6	1	1	67973	1	54220		1214	1214	1214	ACN14a_00067					AvVan_01636	AvcI1_00695												CpI1_01729												QA3_04706			ArI3_02396
ribX_1		Riboflavin transport system permease protein RibX	6	6	1	1	81901	1	8996		854	857	855	ACN14a_00122						AvcI1_05160									CN3_02177			CpI1_00699						EUN1h_02937									ArI3_03786
group_3221		Putative short-chain type dehydrogenase/reductase/MSMEI_5872	6	6	1	1	91417	1	10346		866	866	866	ACN14a_00274					AvVan_03065	AvcI1_04444												CpI1_04165												QA3_04495			ArI3_02220
group_3243		Serine protease inhibitor	6	6	1	1	83290	1	12432		332	419	404	ACN14a_00428					AvVan_03217	AvcI1_02956												CpI1_02466												QA3_04319			ArI3_01998
rfbB		dTDP-glucose 4,6-dehydratase	6	6	1	1	83262	1	12399		977	983	978	ACN14a_00446					AvVan_00778	AvcI1_02938												CpI1_02482												QA3_04302			ArI3_01982
yceD_2		General stress protein 16U	6	6	1	1	106564	1	20674		584	584	584	ACN14a_00529					AvVan_02750	AvcI1_02854												CpI1_05769												QA3_04220			ArI3_01855
group_3259		hypothetical protein	6	6	1	1	109633	1	87702		491	494	493	ACN14a_00558					AvVan_02740	AvcI1_02824												CpI1_05675												QA3_04180			ArI3_01889
murF_1		UDP-N-acetylmuramoyl-tripeptide--D-alanyl-D-alanine ligase	6	6	1	1	109637	1	87698		1250	1250	1250	ACN14a_00559					AvVan_02679	AvcI1_02823												CpI1_05674												QA3_04179			ArI3_01890
mhqP_2		Putative oxidoreductase MhqP	6	6	1	1	110073	1	29482		521	521	521	ACN14a_00612					AvVan_00789	AvcI1_02771												CpI1_02854												QA3_04117			ArI3_01789
yqhS		3-dehydroquinate dehydratase	6	6	1	1	8953	1	24449		443	443	443	ACN14a_00786					AvVan_01127	AvcI1_04106												CpI1_04000												QA3_03947			ArI3_01609
slyA_2		Transcriptional regulator SlyA	6	6	1	1	8129	1	59991	Hypothetical protein with no hits to refseq/uniprot/clusters/cdd/tigrfams/pfam overlapping another protein with hits	452	452	452	ACN14a_00793					AvVan_04057	AvcI1_04099												CpI1_03993												QA3_03940			ArI3_01602
gpr_3		L-glyceraldehyde 3-phosphate reductase	6	6	1	1	85326	1	61215		956	1028	980	ACN14a_00826					AvVan_00826	AvcI1_04066												CpI1_01292												QA3_03906			ArI3_01568
nuoL		NADH-quinone oxidoreductase subunit L	6	6	1	1	85658	1	6825		1985	1985	1985	ACN14a_00908					AvVan_00334	AvcI1_03984												CpI1_01378												QA3_03821			ArI3_01480
nuoN		NADH-quinone oxidoreductase subunit N	6	6	1	1	85656	1	6827		1574	1574	1574	ACN14a_00910					AvVan_00336	AvcI1_03982												CpI1_01380												QA3_03819			ArI3_01478
group_3305	rplJ	50S ribosomal protein L10	6	6	1	1	42894	1	6874		572	584	580	ACN14a_00934					AvVan_00115	AvcI1_03958												CpI1_05403												QA3_03793			ArI3_01450
group_3306	rplC	50S ribosomal protein L3	6	6	1	1	42226	5	8		701	704	703	ACN14a_00945					AvVan_00126	AvcI1_03947												CpI1_05414												QA3_03782			ArI3_01439
group_3308	rpsQ	30S ribosomal protein S17	6	6	1	1	42261	6	8		317	317	317	ACN14a_00954					AvVan_00415	AvcI1_03938												CpI1_05423												QA3_03773			ArI3_01430
map		Methionine aminopeptidase 1	6	6	1	1	42320	32	10		845	923	858	ACN14a_00967					AvVan_00402	AvcI1_03925												CpI1_05436												QA3_03760			ArI3_01417
guaA		GMP synthase [glutamine-hydrolyzing]	6	6	1	1	6894	1	44498		1544	1637	1616	ACN14a_01008					AvVan_01453	AvcI1_05891												CpI1_05479												QA3_03716			ArI3_01374
sdhA		Succinate dehydrogenase flavoprotein subunit	6	6	1	1	7134	1	44104		1754	1754	1754	ACN14a_01038					AvVan_03059	AvcI1_05861												CpI1_05512												QA3_03682			ArI3_01339
add		Adenosine deaminase	6	6	1	1	73317	1	42013		1103	1103	1103	ACN14a_01045					AvVan_00131	AvcI1_05854												CpI1_05519												QA3_03672			ArI3_01332
group_3324		Putative glutamate--cysteine ligase 2	6	6	1	1	73335	1	42032		1148	1148	1148	ACN14a_01053					AvVan_00139	AvcI1_05846												CpI1_05527												QA3_03661			ArI3_01324
group_3331	dnaN_2	DNA polymerase III subunit beta	6	6	1	1	5479	1	42145		1193	1214	1196	ACN14a_01103					AvVan_03698	AvcI1_05796												CpI1_00637												QA3_03608			ArI3_01269
acrR_2		HTH-type transcriptional regulator AcrR	6	6	1	1	106412	1	8120		608	662	617	ACN14a_01107					AvVan_01388	AvcI1_05792												CpI1_00633												QA3_03604			ArI3_01265
ftsX		Cell division protein FtsX	6	6	1	1	5067	1	110217		872	908	884	ACN14a_01199					AvVan_02167	AvcI1_05085												CpI1_04871												QA3_03517			ArI3_01139
crtB_2		Phytoene synthase	6	6	1	1	35090	1	28732		911	911	911	ACN14a_01256					AvVan_00593	AvcI1_03611												CpI1_04555												QA3_03454			ArI3_01072
acrR_3		HTH-type transcriptional regulator AcrR	6	6	1	1	35321	1	28950		674	899	711	ACN14a_01263					AvVan_02500	AvcI1_03618												CpI1_05932												QA3_03447			ArI3_01063
ureC		Urease subunit alpha	6	6	1	1	35333	1	29490		725	1727	1560	ACN14a_01270					AvVan_00794	AvcI1_03625												CpI1_05925												QA3_03440			ArI3_01056
livF_9		High-affinity branched-chain amino acid transport ATP-binding protein LivF	6	6	1	1	63401	1	66643		698	704	699	ACN14a_01305					AvVan_01253	AvcI1_04362												CpI1_05898												QA3_03406			ArI3_01027
lptB_3		Lipopolysaccharide export system ATP-binding protein LptB	6	6	1	1	63403	1	66644		848	848	848	ACN14a_01306					AvVan_01254	AvcI1_04363												CpI1_05897												QA3_03405			ArI3_01026
rbn		Ribonuclease BN	6	6	1	1	63504	1	66682		746	746	746	ACN14a_01323					AvVan_02976	AvcI1_04381												CpI1_05881												QA3_03389			ArI3_01010
glpD2		Glycerol-3-phosphate dehydrogenase 2	6	6	1	1	9992	1	66123		1778	1781	1779	ACN14a_01376					AvVan_01423	AvcI1_00294												CpI1_05831												QA3_03331			ArI3_00960
group_3385		Putative quercetin 2,3-dioxygenase	6	6	1	1	75783	1	33062		968	1049	981	ACN14a_01547					AvVan_04636	AvcI1_05609												CpI1_03487												QA3_03208			ArI3_00801
group_3391		hypothetical protein	6	6	1	1	50386	1	61899		521	539	536	ACN14a_01586					AvVan_02101	AvcI1_02629												CpI1_03630												QA3_03143			ArI3_00762
hydA		Periplasmic [NiFe] hydrogenase small subunit	6	6	1	1	75676	1	61936		971	971	971	ACN14a_01604					AvVan_01549	AvcI1_02613												CpI1_03647												QA3_03124			ArI3_00745
pepN_1		Aminopeptidase N	6	6	1	1	3437	1	62654		2549	2621	2561	ACN14a_01630					AvVan_01165	AvcI1_02587												CpI1_00050												QA3_03096			ArI3_00681
rng		Ribonuclease G	6	6	1	1	114477	1	35718		3881	4121	3982	ACN14a_01693						AvcI1_06058					BMG5.23_01574			CCl3_01284			CeD_01833										KB5_01855
proA		Gamma-glutamyl phosphate reductase	6	6	1	1	114460	1	35658		1259	1259	1259	ACN14a_01701					AvVan_03439	AvcI1_06066												CpI1_00118												QA3_03023			ArI3_00610
menE_1		Long-chain-fatty-acid--CoA ligase FadD13	6	6	1	1	114440	1	33299		1499	1499	1499	ACN14a_01717					AvVan_03824	AvcI1_06081												CpI1_00132												QA3_03004			ArI3_00597
group_3413	baeB	putative polyketide biosynthesis zinc-dependent hydrolase BaeB	6	6	1	1	114409	1	33319		713	761	721	ACN14a_01731					AvVan_01914	AvcI1_06095												CpI1_00143												QA3_02992			ArI3_00585
group_3417		hypothetical protein	6	6	1	1	114399	1	33338		413	413	413	ACN14a_01738					AvVan_01922	AvcI1_06102												CpI1_00150												QA3_02983			ArI3_00577
group_3419		hypothetical protein	6	6	1	1	101038	1	33398		692	692	692	ACN14a_01752					AvVan_02723	AvcI1_06116												CpI1_00194												QA3_02969			ArI3_00562
ybeY		Endoribonuclease YbeY	6	6	1	1	101102	1	33525		545	545	545	ACN14a_01769					AvVan_00507	AvcI1_06133												CpI1_00211												QA3_02951			ArI3_00545
corC_1		Magnesium and cobalt efflux protein CorC	6	6	1	1	101106	1	33527		1361	1364	1361	ACN14a_01770					AvVan_00508	AvcI1_06134												CpI1_00212												QA3_02950			ArI3_00544
era		GTPase Era	6	6	1	1	101108	1	33530		764	944	914	ACN14a_01772					AvVan_00510	AvcI1_06136												CpI1_00214												QA3_02948			ArI3_00542
group_3425		hypothetical protein	6	6	1	1	101119	1	33541		599	686	671	ACN14a_01778					AvVan_00517	AvcI1_06142												CpI1_00220												QA3_02942			ArI3_00536
tktB		Transketolase 2	6	6	1	1	101120	1	33542		1874	1874	1874	ACN14a_01779					AvVan_00518	AvcI1_06143												CpI1_00221												QA3_02941			ArI3_00535
dnaG		DNA primase	6	6	1	1	101133	1	33549		149	1889	1599	ACN14a_01783					AvVan_00550	AvcI1_06147												CpI1_00225												QA3_02937			ArI3_00531
suhB		Inositol-1-monophosphatase	6	6	1	1	105602	1	33120		806	806	806	ACN14a_01829					AvVan_01051	AvcI1_02454												CpI1_04641												QA3_02899			ArI3_00489
cysNC		Bifunctional enzyme CysN/CysC	6	6	1	1	105648	1	33725		1244	1244	1244	ACN14a_01863					AvVan_01693	AvcI1_02419												CpI1_02969												QA3_02865			ArI3_00453
pdxT		Pyridoxal 5'-phosphate synthase subunit PdxT	6	6	1	1	101587	1	3444		599	599	599	ACN14a_01893					AvVan_00165	AvcI1_02389												CpI1_02998												QA3_02834			ArI3_00422
group_3443		putative transcriptional regulatory protein/MSMEI_2866	6	6	1	1	101586	1	3464		755	755	755	ACN14a_01894		AgB32_02800				AvcI1_02388												CpI1_02999												QA3_02833			ArI3_00421
cutA		Divalent-cation tolerance protein CutA	6	6	1	1	101949	1	3482		329	329	329	ACN14a_01904					AvVan_00154	AvcI1_02378												CpI1_03009												QA3_02823			ArI3_00410
group_3452		hypothetical protein	6	6	1	1	102760	1	3698		254	254	254	ACN14a_01956					AvVan_01122	AvcI1_03364												CpI1_03061												QA3_02773			ArI3_00353
group_3454		putative RNA pseudouridine synthase	6	6	1	1	102772	1	3895		857	977	951	ACN14a_01961					AvVan_04646	AvcI1_03369												CpI1_03066												QA3_02768			ArI3_00348
pspA_2		Phosphoserine phosphatase 1	6	6	1	1	102943	1	3866		1136	1136	1136	ACN14a_01973					AvVan_00920	AvcI1_03381												CpI1_03078												QA3_02756			ArI3_00336
gloC_3		Hydroxyacylglutathione hydrolase GloC	6	6	1	1	102922	1	3847		650	650	650	ACN14a_01992					AvVan_03791	AvcI1_03400												CpI1_03099												QA3_02735			ArI3_00315
group_3458		hypothetical protein	6	6	1	1	102899	1	3824		689	689	689	ACN14a_01995					AvVan_02870	AvcI1_03403												CpI1_03102												QA3_02732			ArI3_00312
group_3461		putative HTH-type transcriptional regulator	6	6	1	1	104565	1	2851		773	773	773	ACN14a_02018					AvVan_01886	AvcI1_05335												CpI1_03129												QA3_02712			ArI3_00284
cobM		Precorrin-4 C(11)-methyltransferase	6	6	1	1	14816	1	23954		815	833	818	ACN14a_02076					AvVan_02755	AvcI1_03756												CpI1_06288												QA3_02652			ArI3_00215
ssuD_2		Alkanesulfonate monooxygenase	6	6	1	1	71766	1	41314		962	962	962	ACN14a_02500					AvVan_02178	AvcI1_01931												CpI1_01443												QA3_00782			ArI3_04989
rfbD		UDP-galactopyranose mutase	6	6	1	1	71830	1	41579		1490	1496	1491	ACN14a_02544					AvVan_03558	AvcI1_01062												CpI1_01463												QA3_00803			ArI3_05009
group_3498	dop	Depupylase	6	6	1	1	71570	1	32286		1499	1499	1499	ACN14a_02563					AvVan_00476	AvcI1_01043												CpI1_01482												QA3_00827			ArI3_05030
prcA		Proteasome subunit alpha	6	6	1	1	45545	1	32282		725	725	725	ACN14a_02567					AvVan_00479	AvcI1_01039												CpI1_01485												QA3_00830			ArI3_05033
group_3526		hypothetical protein	6	6	1	1	81728	1	12565		137	392	349	ACN14a_02780					AvVan_04658	AvcI1_04226												CpI1_01169												QA3_01019			ArI3_06026
group_3530		hypothetical protein	6	6	1	1	81698	1	12586		749	1172	1101	ACN14a_02797					AvVan_02070	AvcI1_04243												CpI1_01150												QA3_01043			ArI3_06005
rutB_5		Peroxyureidoacrylate/ureidoacrylate amidohydrolase RutB	6	6	1	1	8705	1	23050		179	611	539	ACN14a_02829					AvVan_03030	AvcI1_03226												CpI1_05224												QA3_01082			ArI3_05977
group_3549		hypothetical protein	6	6	1	1	8891	1	60467		1139	1139	1139	ACN14a_02895					AvVan_02397	AvcI1_03159												CpI1_02906												QA3_01147			ArI3_05909
albA		Antilisterial bacteriocin subtilosin biosynthesis protein AlbA	6	6	1	1	109209	1	87664		1001	1001	1001	ACN14a_02994					AvVan_00621	AvcI1_01691												CpI1_03220												QA3_01264			ArI3_05768
fadK_5		Short-chain-fatty-acid--CoA ligase	6	6	1	1	109099	1	87572		1076	1652	1550	ACN14a_03025					AvVan_03206	AvcI1_06405												CpI1_03189												QA3_01309			ArI3_05735
cbdA		2-halobenzoate 1,2-dioxygenase large subunit	6	6	1	1	109086	1	87561		1301	1310	1307	ACN14a_03035					AvVan_01076	AvcI1_02567												CpI1_03181												QA3_01318			ArI3_05725
hsaD_2		4,5:9,10-diseco-3-hydroxy-5,9,17-trioxoandrosta-1(10),2-diene-4-oate hydrolase	6	6	1	1	109075	1	87550		893	1010	923	ACN14a_03040					AvVan_01081	AvcI1_02562												CpI1_03176												QA3_01323			ArI3_05721
group_3570		Putative short-chain type dehydrogenase/reductase	6	6	1	1	109056	1	103225		923	929	926	ACN14a_03052					AvVan_04185	AvcI1_02550												CpI1_03163												QA3_01335			ArI3_05707
icaR_2		Biofilm operon icaADBC HTH-type negative transcriptional regulator IcaR	6	6	1	1	109045	1	103235		1367	1367	1367	ACN14a_03062					AvVan_02736	AvcI1_02540												CpI1_03154												QA3_01344			ArI3_05698
group_3577		Putative acyl-CoA dehydrogenase FadE17	6	6	1	1	108989	1	103277		701	1226	1138	ACN14a_03090					AvVan_03480	AvcI1_02510												CpI1_02289												QA3_01373			ArI3_05668
group_363	lpdA	NAD(P)H dehydrogenase (quinone)	6	6	1	1	73356	1	41997		1214	1481	1436	ACN14a_01056		AgB32_04214				AvcI1_05843												CpI1_05530												QA3_03658			ArI3_01320
folD_1		Bifunctional protein FolD protein	6	6	1	1	32052	1	97654		866	866	866	ACN14a_03771					AvVan_03531	AvcI1_01317												CpI1_02694												QA3_00720			ArI3_04920
parA_2		Chromosome partitioning protein ParA	6	6	1	1	32013	1	97612		929	935	934	ACN14a_03790					AvVan_01799	AvcI1_01298												CpI1_02675												QA3_00697			ArI3_04899
group_3664		hypothetical protein	6	6	1	1	36887	1	55659		338	686	576	ACN14a_03883					AvVan_03607	AvcI1_06253												CpI1_05007												QA3_00599			ArI3_04796
group_3671	dnaE1	DNA polymerase III subunit alpha	6	6	1	1	37009	1	38554		3533	3533	3533	ACN14a_03945					AvVan_02431	AvcI1_06315												CpI1_05069												QA3_00537			ArI3_04732
tpiA		Triosephosphate isomerase	6	6	1	1	106209	1	34881		851	851	851	ACN14a_04100					AvVan_00933	AvcI1_02340												CpI1_00845												QA3_00329			ArI3_04525
group_3686	gap2	Glyceraldehyde-3-phosphate dehydrogenase 2	6	6	1	1	106211	1	34879		1007	1007	1007	ACN14a_04102					AvVan_00935	AvcI1_02342												CpI1_00847												QA3_00327			ArI3_04523
group_3689		hypothetical protein	6	6	1	1	14910	1	108235		197	878	368	ACN14a_04134	ARgP5_05501				AvVan_04482	AvcI1_04531												CpI1_06296															ArI3_00260
limC_1		(-)-trans-carveol dehydrogenase	6	6	1	1	14574	1	112341		860	860	860	ACN14a_04198					AvVan_02301	AvcI1_02187												CpI1_01078												QA3_00251			ArI3_04463
caiD_1		putative enoyl-CoA hydratase echA8	6	6	1	1	14552	1	112342		803	803	803	ACN14a_04199					AvVan_02300	AvcI1_02188												CpI1_01077												QA3_00250			ArI3_04462
dosT		Hypoxia sensor histidine kinase response regulator DosT	6	6	1	1	14448	1	112469		1769	1769	1769	ACN14a_04236					AvVan_01824	AvcI1_02224												CpI1_01033												QA3_00193			ArI3_04417
group_3697		putative oxidoreductase	6	6	1	1	14405	1	112524		761	761	761	ACN14a_04264					AvVan_03219	AvcI1_02252												CpI1_01007												QA3_00166			ArI3_04390
mmgC_3		Acyl-CoA dehydrogenase	6	6	1	1	14183	1	112704		1019	1142	1121	ACN14a_04341					AvVan_04516	AvcI1_00945												CpI1_06126												QA3_00093			ArI3_04301
group_3718		putative GTPase	6	6	1	1	74764	1	48292		1016	1022	1017	ACN14a_04409					AvVan_04096	AvcI1_00877												CpI1_06207												QA3_00012			ArI3_04229
gltD		Glutamate synthase [NADPH] small chain	6	6	1	1	74825	1	48072		1442	1442	1442	ACN14a_04424					AvVan_00647	AvcI1_06566												CpI1_06191												QA3_06401			ArI3_04213
group_3723	trpB	Tryptophan synthase beta chain	6	6	1	1	74829	1	48066		1226	1322	1251	ACN14a_04428					AvVan_00643	AvcI1_06562												CpI1_06187												QA3_06397			ArI3_04209
hisC		Histidinol-phosphate aminotransferase	6	6	1	1	75035	1	48657		1208	1208	1208	ACN14a_04457					AvVan_00964	AvcI1_06546												CpI1_06174												QA3_06373			ArI3_04196
group_3730		hypothetical protein	6	6	1	1	74893	1	49215		143	404	360	ACN14a_04497					AvVan_01202	AvcI1_06507												CpI1_06008												QA3_06334			ArI3_04157
relE		Toxin RelE	6	6	1	1	17780	1	49011		317	317	317	ACN14a_04508					AvVan_02047	AvcI1_06496												CpI1_06016												QA3_06324			ArI3_04147
yceD_8		General stress protein 16U	6	6	1	1	17776	1	49007		581	581	581	ACN14a_04510					AvVan_01688	AvcI1_06494												CpI1_06019												QA3_06322			ArI3_04143
group_3738	pfp	Pyrophosphate--fructose 6-phosphate 1-phosphotransferase	6	6	1	1	17689	1	48929		1025	1025	1025	ACN14a_04528					AvVan_01958	AvcI1_06476												CpI1_04209												QA3_06303			ArI3_04124
arsA_2		Arsenical pump-driving ATPase	6	6	1	1	17672	1	48912		1214	1214	1214	ACN14a_04537					AvVan_02251	AvcI1_06467												CpI1_04218												QA3_06294			ArI3_04116
group_3744		putative HIT-like protein	6	6	1	1	17659	1	48780		395	395	395	ACN14a_04545					AvVan_01294	AvcI1_06459												CpI1_04226												QA3_06286			ArI3_04107
qcrA		Cytochrome bc1 complex Rieske iron-sulfur subunit	6	6	1	1	17651	1	48795		1334	1334	1334	ACN14a_04549					AvVan_01290	AvcI1_06455												CpI1_04230												QA3_06282			ArI3_04103
gpr_5		L-glyceraldehyde 3-phosphate reductase	6	6	1	1	89504	1	1961		176	965	833	ACN14a_04568					AvVan_03211	AvcI1_06436												CpI1_06272												QA3_06262			ArI3_04080
group_3757		hypothetical protein	6	6	1	1	3909	1	15303		125	338	302	ACN14a_04619					AvVan_02711	AvcI1_05184												CpI1_04666												QA3_06213			ArI3_04012
pheS		Phenylalanine--tRNA ligase alpha subunit	6	6	1	1	82168	1	73834		1103	1112	1104	ACN14a_04640					AvVan_00901	AvcI1_00061												CpI1_03702												QA3_06195			ArI3_03990
group_3760	rpmI	50S ribosomal protein L35	6	6	1	1	82056	1	73841		194	194	194	ACN14a_04644					AvVan_00905	AvcI1_00057												CpI1_03698												QA3_06191			ArI3_03985
coaBC		Coenzyme A biosynthesis bifunctional protein CoaBC	6	6	1	1	82017	1	74707		1307	1325	1313	ACN14a_04657					AvVan_00844	AvcI1_00044												CpI1_03683												QA3_06178			ArI3_03969
aroC		Chorismate synthase	6	6	1	1	83888	1	103744		1181	1184	1182	ACN14a_04673					AvVan_01524	AvcI1_00028												CpI1_03667												QA3_06162			ArI3_03953
fadA_5		3-ketoacyl-CoA thiolase	6	6	1	1	32958	1	47867		320	1148	1010	ACN14a_04880					AvVan_04673	AvcI1_03483												CpI1_03946												QA3_05953			ArI3_03709
ssgB_4		Sporulation-specific cell division protein SsgB	6	6	1	1	32219	1	97935		437	437	437	ACN14a_04926					AvVan_04053	AvcI1_03437												CpI1_04931												QA3_05911			ArI3_03669
fabH_1		3-oxoacyl-[acyl-carrier-protein] synthase 3	6	6	1	1	98817	1	812		923	923	923	ACN14a_05044					AvVan_01063	AvcI1_00782												CpI1_03825												QA3_05796			ArI3_03558
group_3806		hypothetical protein	6	6	1	1	98873	1	1012		734	734	734	ACN14a_05052					AvVan_03116	AvcI1_00790												CpI1_03832												QA3_05789			ArI3_03551
glnQ_2		Glutamine transport ATP-binding protein GlnQ	6	6	1	1	99052	1	17323		734	734	734	ACN14a_05085					AvVan_02354	AvcI1_00823												CpI1_03867												QA3_05756			ArI3_03517
group_3814		putative zinc protease	6	6	1	1	88719	1	18028		1316	1412	1391	ACN14a_05122					AvVan_02041	AvcI1_00860												CpI1_03904												QA3_05718			ArI3_03479
gpsA		Glycerol-3-phosphate dehydrogenase [NAD(P)+]	6	6	1	1	88180	1	18816		995	1010	1006	ACN14a_05182					AvVan_00003	AvcI1_00117												CpI1_02760												QA3_05658			ArI3_03417
group_3823	leuC	3-isopropylmalate dehydratase large subunit	6	6	1	1	88072	1	18768		1397	1397	1397	ACN14a_05189					AvVan_01858	AvcI1_00110												CpI1_02767												QA3_05650			ArI3_03410
kinB		Alginate biosynthesis sensor protein KinB	6	6	1	1	88067	1	19078		1433	1580	1506	ACN14a_05192					AvVan_01883	AvcI1_00107												CpI1_02770												QA3_05647			ArI3_03407
group_3826	serA	D-3-phosphoglycerate dehydrogenase	6	6	1	1	100084	1	15178		1592	1592	1592	ACN14a_05207					AvVan_00463	AvcI1_00092												CpI1_02785												QA3_05632			ArI3_03392
echA8_5		putative enoyl-CoA hydratase echA8	6	6	1	1	100230	1	16394		776	776	776	ACN14a_05236					AvVan_00895	AvcI1_03310												CpI1_03431												QA3_05604			ArI3_03362
glgP		Glycogen phosphorylase	6	6	1	1	100223	1	16383		2558	2558	2558	ACN14a_05238					AvVan_01159	AvcI1_03308												CpI1_03433												QA3_05602			ArI3_03360
group_3835		hypothetical protein	6	6	1	1	100270	1	16331		677	680	679	ACN14a_05248					AvVan_00454	AvcI1_03298												CpI1_03443												QA3_05592			ArI3_03350
murA		UDP-N-acetylglucosamine 1-carboxyvinyltransferase	6	6	1	1	31355	1	16205		1259	1259	1259	ACN14a_05274					AvVan_00250	AvcI1_03272												CpI1_03469												QA3_05566			ArI3_03322
glyA_2		Serine hydroxymethyltransferase	6	6	1	1	31491	1	86293		1256	1256	1256	ACN14a_05289					AvVan_00231	AvcI1_03257												CpI1_01672												QA3_05549			ArI3_03300
group_3842		Putative threonylcarbamoyl-AMP synthase	6	6	1	1	31490	1	86292		650	650	650	ACN14a_05290					AvVan_00230	AvcI1_03256												CpI1_01671												QA3_05548			ArI3_03299
hom		Homoserine dehydrogenase	6	6	1	1	31464	1	86275		1283	1283	1283	ACN14a_05297					AvVan_02231	AvcI1_03249												CpI1_01664												QA3_05541			ArI3_03292
group_3847		NAD-dependent malic enzyme	6	6	1	1	77069	1	85239		890	1229	1172	ACN14a_05329					AvVan_00259	AvcI1_00560												CpI1_01636												QA3_05518			ArI3_03259
bioB		Biotin synthase	6	6	1	1	77459	1	42570		1067	1067	1067	ACN14a_05344					AvVan_01240	AvcI1_00544												CpI1_01621												QA3_05504			ArI3_03244
rsgA		Small ribosomal subunit biogenesis GTPase RsgA	6	6	1	1	77197	1	85281		797	986	954	ACN14a_05355					AvVan_02097	AvcI1_00533												CpI1_01610												QA3_05492			ArI3_03233
prr		Gamma-aminobutyraldehyde dehydrogenase	6	6	1	1	30886	1	85610		1430	1430	1430	ACN14a_05360					AvVan_02092	AvcI1_00528												CpI1_01603												QA3_05488			ArI3_03226
group_3855	asnC_1	Regulatory protein AsnC	6	6	1	1	30891	1	85614		488	488	488	ACN14a_05363					AvVan_03638	AvcI1_00525												CpI1_01600												QA3_05485			ArI3_03223
group_3858	whiB7	putative transcriptional regulator WhiB7	6	6	1	1	30918	1	85425		287	287	287	ACN14a_05375	ARgP5_03039					AvcI1_00513												CpI1_01588												QA3_05473			ArI3_03210
ybdL		Methionine aminotransferase	6	6	1	1	31052	1	70245		1208	1208	1208	ACN14a_05405					AvVan_01367	AvcI1_00483												CpI1_02095												QA3_05444			ArI3_03177
group_3867		hypothetical protein	6	6	1	1	79111	1	42866		626	629	628	ACN14a_05473					AvVan_01604	AvcI1_01418												CpI1_02023												QA3_05380			ArI3_03103
pckG		Phosphoenolpyruvate carboxykinase [GTP]	6	6	1	1	78958	1	43237		1823	1823	1823	ACN14a_05530					AvVan_03792	AvcI1_01475												CpI1_01994												QA3_05347			ArI3_03074
group_3873		hypothetical protein	6	6	1	1	78942	1	43222		1994	2111	2013	ACN14a_05539					AvVan_01473	AvcI1_01485												CpI1_01985												QA3_05332			ArI3_03065
group_3874		hypothetical protein	6	6	1	1	78922	1	43211		758	758	758	ACN14a_05550					AvVan_02730	AvcI1_01496												CpI1_01974												QA3_05321			ArI3_03054
tatD		putative metal-dependent hydrolase TatD	6	6	1	1	29926	1	71148		824	833	825	ACN14a_05601					AvVan_00342	AvcI1_01548												CpI1_01920												QA3_05269			ArI3_02997
group_3884		hypothetical protein	6	6	1	1	29925	1	71152		1112	1124	1119	ACN14a_05602					AvVan_00341	AvcI1_01549												CpI1_01919												QA3_05268			ArI3_02996
gtaB		UTP--glucose-1-phosphate uridylyltransferase	6	6	1	1	92368	1	72289		932	932	932	ACN14a_05703					AvVan_01401	AvcI1_01645												CpI1_05202												QA3_05224			ArI3_02947
ispF		2-C-methyl-D-erythritol 2,4-cyclodiphosphate synthase	6	6	1	1	109242	1	87378		557	557	557	ACN14a_05813					AvVan_00035	AvcI1_05519												CpI1_04382												QA3_05099			ArI3_02816
radA		DNA repair protein RadA	6	6	1	1	53966	1	66903		1454	1457	1456	ACN14a_05817					AvVan_00039	AvcI1_05515												CpI1_04387												QA3_05095			ArI3_02811
proS		Proline--tRNA ligase	6	6	1	1	51719	1	66944		1406	1445	1413	ACN14a_05826					AvVan_00048	AvcI1_05506												CpI1_04397												QA3_05086			ArI3_02801
group_3910		Putative ATPase	6	6	1	1	51692	1	65872		1067	1067	1067	ACN14a_05839					AvVan_00656	AvcI1_05493												CpI1_04410												QA3_05074			ArI3_02786
hppA		K(+)-insensitive pyrophosphate-energized proton pump	6	6	1	1	54059	1	65455		2339	2339	2339	ACN14a_05864					AvVan_00569	AvcI1_05468												CpI1_04436												QA3_05049			ArI3_02760
group_3917		hypothetical protein	6	6	1	1	57898	1	65047		1112	1163	1129	ACN14a_05873					AvVan_00941	AvcI1_05459												CpI1_04448												QA3_05038			ArI3_02747
hisG		ATP phosphoribosyltransferase	6	6	1	1	57802	1	67348		848	848	848	ACN14a_05877					AvVan_00945	AvcI1_05455												CpI1_04452												QA3_05034			ArI3_02743
tldD		Metalloprotease TldD	6	6	1	1	86846	1	67340		1571	1571	1571	ACN14a_05883					AvVan_02640	AvcI1_05449												CpI1_04458												QA3_05028			ArI3_02738
yafJ		Putative glutamine amidotransferase YafJ	6	6	1	1	86878	1	67290		890	890	890	ACN14a_05907					AvVan_00493	AvcI1_05426												CpI1_04482												QA3_05005			ArI3_02714
dnaJ1		Chaperone protein DnaJ 1	6	6	1	1	86732	1	67826		1190	1199	1196	ACN14a_05922					AvVan_00195	AvcI1_05411												CpI1_04495												QA3_04994			ArI3_02701
clpB		Chaperone protein ClpB	6	6	1	1	86739	1	67821		2618	2618	2618	ACN14a_05924					AvVan_00197	AvcI1_05409												CpI1_04497												QA3_04992			ArI3_02699
group_3929		hypothetical protein	6	6	1	1	86750	1	67812		1073	1073	1073	ACN14a_05930					AvVan_00206	AvcI1_05403												CpI1_04503												QA3_04985			ArI3_02693
group_3930		hypothetical protein	6	6	1	1	86753	1	67796		569	569	569	ACN14a_05931					AvVan_00207	AvcI1_05402												CpI1_04504												QA3_04984			ArI3_02692
group_3934		hypothetical protein	6	6	1	1	68788	1	83810		308	308	308	ACN14a_05968					AvVan_01101	AvcI1_05365												CpI1_04543												QA3_04945			ArI3_02651
rodA		putative FtsW-like protein	6	6	1	1	23700	1	83941		1496	1496	1496	ACN14a_06021					AvVan_02563	AvcI1_01133												CpI1_02593												QA3_04893			ArI3_02594
crgA_2		Cell division protein CrgA	6	6	1	1	23714	1	83948		260	260	260	ACN14a_06027					AvVan_01793	AvcI1_01139												CpI1_02586												QA3_04887			ArI3_02587
korB_2		2-oxoglutarate oxidoreductase subunit KorB	6	6	1	1	23843	1	84101		1082	1085	1082	ACN14a_06059					AvVan_01326	AvcI1_01172												CpI1_02098												QA3_04853			ArI3_02552
iscA		Iron-binding protein IscA	6	6	1	1	23851	1	84105		620	620	620	ACN14a_06063					AvVan_01322	AvcI1_01176												CpI1_02102												QA3_04849			ArI3_02548
group_3951		hypothetical protein	6	6	1	1	23858	1	84115		443	443	443	ACN14a_06068					AvVan_01317	AvcI1_01181												CpI1_02107												QA3_04844			ArI3_02543
nifK_2		Nitrogenase molybdenum-iron protein beta chain	6	6	1	1	23864	1	84120		1562	1562	1562	ACN14a_06072					AvVan_01040	AvcI1_01185												CpI1_02111												QA3_04840			ArI3_02539
group_3959	soj_2	Sporulation initiation inhibitor protein Soj	6	6	1	1	66749	1	52601		770	995	913	ACN14a_06131					AvVan_02536	AvcI1_00621												CpI1_02171												QA3_04782			ArI3_02476
group_4043	sigF	RNA polymerase sigma factor SigF	6	6	1	1	77495	1	42521		929	1229	1026				AgPm24_00968	AgTrS_00097							BMG5.23_03328			CCl3_03992			CeD_03225										KB5_00515
group_4178		hypothetical protein	6	6	1	1	101960	1	3496		1106	1115	1112	ACN14a_01913					AvVan_00530	AvcI1_03321												CpI1_03018												QA3_02814			ArI3_00400
drrA_1		Daunorubicin/doxorubicin resistance ATP-binding protein DrrA	6	6	1	1	102960	1	3879		953	962	957	ACN14a_01964					AvVan_00927	AvcI1_03372												CpI1_03069												QA3_02765			ArI3_00345
trxB_1		Thioredoxin reductase	6	6	1	1	114414	1	33313		1718	1892	1747	ACN14a_01726					AvVan_01138	AvcI1_06090												CpI1_00140												QA3_02995			ArI3_00588
group_4210		hypothetical protein	6	6	1	1	5335	1	45847		833	1334	1249	ACN14a_01154					AvVan_03442	AvcI1_05745												CpI1_00593												QA3_03560			ArI3_01224
yfdE_2		Acetyl-CoA:oxalate CoA-transferase	6	6	1	1	109070	1	87546		173	1289	1097	ACN14a_03044					AvVan_04111	AvcI1_02558												CpI1_03172												QA3_01327			ArI3_05717
dop		Depupylase	6	6	1	1	45567	2	543		1499	1745	1540								BCU110501_00046		BMG5.11_08993	BMG5.12_01248						Cc1.17_02134									Ea1.12_01370				Cj_03423
rcp1_1		Response regulator rcp1	6	6	1	1	112925	1	21823		440	440	440								BCU110501_00583		BMG5.11_02920	BMG5.12_04640						Cc1.17_00600									Ea1.12_05935				Cj_04131
group_4299	gpgS	Glucosyl-3-phosphoglycerate synthase	6	6	1	1	48628	1	72128		1070	1175	1122								BCU110501_01331		BMG5.11_09602	BMG5.12_00319						Cc1.17_03317									Ea1.12_04718				Cj_01054
group_4324		hypothetical protein	6	6	1	1	4316	1	46526		212	212	212								BCU110501_02189		BMG5.11_06787	BMG5.12_01357						Cc1.17_03736									Ea1.12_04554				Cj_02491
xylA_2		Xylose isomerase	6	6	1	1	81020	1	8349		1166	1169	1167								BCU110501_03684		BMG5.11_04621	BMG5.12_03938						Cc1.17_05307									Ea1.12_02796				Cj_04456
sugB		Trehalose transport system permease protein SugB	6	6	1	1	43748	1	81457		887	914	895								BCU110501_04552		BMG5.11_03715	BMG5.12_02021						Cc1.17_06044									Ea1.12_04466				Cj_00921
nuoM		NADH-quinone oxidoreductase subunit M	6	6	1	1	42952	1	6935		1559	1559	1559								BCU110501_05436		BMG5.11_03937	BMG5.12_04050						Cc1.17_02512									Ea1.12_01792				Cj_06056
luxC		Long-chain acyl-protein thioester reductase	6	6	1	1	81334	1	8496		1424	1451	1431								BCU110501_05753		BMG5.11_04643	BMG5.12_02091						Cc1.17_06802									Ea1.12_02773				Cj_04479
pcm_2		Protein-L-isoaspartate O-methyltransferase	6	6	1	1	65969	1	62749		1166	1247	1206									BMG5.1_00550			BMG5.23_02195	BMG5.30_00925		CCl3_01187			CeD_02091										KB5_01086
group_460		putative acyl-CoA dehydrogenase fadE25	6	6	1	1	55232	1	36361		1163	1163	1163		ARgP5_04005						BCU110501_02813		BMG5.11_02718							Cc1.17_00141									Ea1.12_04354				Cj_02874
group_466		hypothetical protein	6	6	1	1	92728	1	1169		290	326	316											BMG5.12_00285								CpI1_00689		Dg1_03652	Dg2_04087								Cj_01095				ArI3_03776
group_4687	rpoC	DNA-directed RNA polymerase subunit beta'	6	6	1	1	42173	128	6		3890	3893	3892														BMG5.36_05118		CN3_00340				DC12_03648					EUN1h_00466				M16386_03169				EuI1c_06263
group_4710		Putative DNA-binding proteinA	6	6	1	1	53615	1	53388		218	242	226									BMG5.1_01784				BMG5.30_03066			CN3_01155					Dg1_04664	Dg2_05494			EUN1h_01688
ybdZ_1		Enterobactin biosynthesis protein YbdZ	6	6	1	1	578	1	111067		251	251	251										BMG5.11_03605							Cc1.17_00817									Ea1.12_03437	G2_07713			Cj_06999		R43_02650
pnpA		Para-nitrophenol 4-monooxygenase	6	6	1	1	569	1	111083		1226	1226	1226										BMG5.11_03609							Cc1.17_00823									Ea1.12_03433	G2_07719			Cj_06995		R43_02655
hisN		Histidinol-phosphatase	6	6	1	1	31191	1	85863		842	842	842											BMG5.12_00041						Cc1.17_05696						EI5C_02899	EUN1f_01025			G2_05368					R43_01357
group_5298	glpX	Fructose-1,6-bisphosphatase class 2	6	6	1	1	30344	1	70542		938	1088	992											BMG5.12_00143						Cc1.17_05584						EI5C_03339	EUN1f_03141			G2_05199					R43_01461
dxs		1-deoxy-D-xylulose-5-phosphate synthase	6	6	1	1	106286	1	35936		1949	2018	1965											BMG5.12_00464						Cc1.17_01337						EI5C_00601	EUN1f_06807			G2_02348					R43_01917
group_5303	ruvC	Crossover junction endodeoxyribonuclease RuvC	6	6	1	1	101779	1	4167		518	539	531											BMG5.12_00522						Cc1.17_01292						EI5C_00556	EUN1f_00363			G2_02305					R43_01961
group_5304		putative HTH-type transcriptional regulator	6	6	1	1	103521	2	174		626	626	626											BMG5.12_00683						Cc1.17_02225						EI5C_00456	EUN1f_05474			G2_06045					R43_02302
group_5312	lpdA	NAD(P)H dehydrogenase (quinone)	6	6	1	1	6575	1	44333		1451	1451	1451											BMG5.12_00975						Cc1.17_04883						EI5C_03231	EUN1f_02872			G2_00950					R43_07213
group_5313	acn	Aconitate hydratase A	6	6	1	1	55459	1	36462		2783	2783	2783											BMG5.12_01022						Cc1.17_00175						EI5C_02559	EUN1f_06936			G2_00266					R43_03348
pyk		Pyruvate kinase	6	6	1	1	55570	1	74978		1358	1415	1396											BMG5.12_01045						Cc1.17_00122						EI5C_02608	EUN1f_00621			G2_00242					R43_03372
group_5315	carB	Carbamoyl-phosphate synthase large chain	6	6	1	1	82381	1	74888		3275	3323	3292											BMG5.12_01133						Cc1.17_01802						EI5C_02368	EUN1f_05738			G2_04039					R43_01580
ctaC		Cytochrome c oxidase subunit 2	6	6	1	1	3774	1	46480		770	917	843											BMG5.12_01367						Cc1.17_03746						EI5C_00979	EUN1f_01939			G2_06617					R43_02912
group_5323		Acyl-CoA dehydrogenase fadE12	6	6	1	1	84913	1	74531		1166	1166	1166											BMG5.12_01573						Cc1.17_01731						EI5C_02306	EUN1f_03757			G2_04112					R43_01654
group_5330	hisG	ATP phosphoribosyltransferase	6	6	1	1	56990	1	64966		845	848	847											BMG5.12_01754						Cc1.17_06211						EI5C_01689	EUN1f_02915			G2_04919					R43_05523
group_5338		hypothetical protein	6	6	1	1	67193	1	53833		1502	1502	1502											BMG5.12_02253						Cc1.17_02737						EI5C_03834	EUN1f_02644			G2_03805					R43_05252
group_5343	frdB	Fumarate reductase iron-sulfur subunit	6	6	1	1	90228	1	523		743	743	743											BMG5.12_02450						Cc1.17_01079						EI5C_03014	EUN1f_03622			G2_02075					R43_01028
group_5346		hypothetical protein	6	6	1	1	52281	1	98354		593	608	598											BMG5.12_02951						Cc1.17_06125						EI5C_01606	EUN1f_00644			G2_05012					R43_05617
group_5355	hisF	Imidazole glycerol phosphate synthase subunit HisF	6	6	1	1	19637	1	29925		764	764	764											BMG5.12_03723						Cc1.17_00419						EI5C_00878	EUN1f_01499			G2_02511					R43_00147
fabG_16		3-oxoacyl-[acyl-carrier-protein] reductase FabG	6	6	1	1	43619	1	68404		737	737	737											BMG5.12_03774						Cc1.17_03363						EI5C_04581	EUN1f_07684			G2_00060					R43_03546
group_5360	tsaD	tRNA N6-adenosine threonylcarbamoyltransferase	6	6	1	1	42651	3	269		1016	1022	1020											BMG5.12_03967						Cc1.17_02595						EI5C_04267	EUN1f_04274			G2_00858					R43_07108
group_5361	rplF	50S ribosomal protein L6	6	6	1	1	42825	7	23		536	536	536											BMG5.12_03998						Cc1.17_02564						EI5C_04236	EUN1f_06760			G2_00827					R43_07077
group_5362		hypothetical protein	6	6	1	1	42948	1	6902		488	488	488											BMG5.12_04042						Cc1.17_02520						EI5C_02080	EUN1f_06715			G2_00783					R43_07031
nuoL_1		NADH-quinone oxidoreductase subunit L	6	6	1	1	8348	1	60779		1985	1985	1985											BMG5.12_04051						Cc1.17_02511						EI5C_02070	EUN1f_06705			G2_00772					R43_07020
nuoD		NADH-quinone oxidoreductase subunit D	6	6	1	1	8375	1	60804		1397	1406	1400											BMG5.12_04059						Cc1.17_02503						EI5C_02062	EUN1f_06697			G2_00764					R43_07012
group_5367		hypothetical protein	6	6	1	1	9524	1	64781		224	278	233											BMG5.12_04171						Cc1.17_02383						EI5C_01944	EUN1f_07103			G2_00646					R43_04398
group_5371	glgP	Glycogen phosphorylase	6	6	1	1	26381	1	16618		2561	2570	2566											BMG5.12_04267						Cc1.17_05905						EI5C_04460	EUN1f_01832			G2_07265					R43_01235
group_5380	recR	Recombination protein RecR	6	6	1	1	112878	1	13130		599	599	599											BMG5.12_04589						Cc1.17_00650						EI5C_03545	EUN1f_05028			G2_07000					R43_04806
group_5381		hypothetical protein	6	6	1	1	113065	1	21923		248	251	249											BMG5.12_04670						Cc1.17_00569						EI5C_02492	EUN1f_05817			G2_06736					R43_04665
group_5382		hypothetical protein	6	6	1	1	113112	1	22029		365	374	368											BMG5.12_04690						Cc1.17_00548						EI5C_02473	EUN1f_05833			G2_06819					R43_04646
group_5385		Serine protease inhibitor	6	6	1	1	35628	1	68237		419	419	419											BMG5.12_04941						Cc1.17_03448						EI5C_03775	EUN1f_03291			G2_05452					R43_00338
group_5393	uvrA_1	UvrABC system protein A	6	6	1	1	40807	1	76671		2903	3047	2986											BMG5.12_05817						Cc1.17_00294						EI5C_00775	EUN1f_06771			G2_02384					R43_01882
bioC_2		Malonyl-[acyl-carrier protein] O-methyltransferase	6	6	1	1	58841	1	31108		653	653	653												BMG5.23_00022		BMG5.36_08220	CCl3_00532			CeD_00428				Dg2_03695						KB5_00264
group_5464		hypothetical protein	6	6	1	1	64818	1	7784		239	239	239												BMG5.23_01767			CCl3_00402			CeD_01935				Dg2_05089						KB5_02099		Cj_02665
group_5560		hypothetical protein	6	6	1	1	40718	1	107645		236	341	303												BMG5.23_03940		BMG5.36_09298	CCl3_02321	CN3_03346		CeD_03668							EUN1h_06559
cdhR_3		HTH-type transcriptional regulator	6	6	1	1	112474	1	14435		671	971	770												BMG5.23_04224			CCl3_02714			CeD_04175									G2_05639	KB5_02665				R43_04901
group_5661	rplT	50S ribosomal protein L20	6	6	1	1	82124	1	73792		383	392	389														BMG5.36_00765		CN3_07782				DC12_00863					EUN1h_05361				M16386_03550				EuI1c_01714
rpmI		50S ribosomal protein L35	6	6	1	1	82125	1	73793		194	194	194														BMG5.36_00766		CN3_07783				DC12_00864					EUN1h_05360				M16386_03549				EuI1c_01713
group_5685	sufB	FeS cluster assembly protein SufB	6	6	1	1	55839	1	37157		1412	1412	1412														BMG5.36_00992		CN3_07255				DC12_00470					EUN1h_03559				M16386_01231				EuI1c_04873
group_5694	glnII	Glutamine synthetase 2	6	6	1	1	18088	1	73700		1058	1058	1058														BMG5.36_01183		CN3_07722				DC12_00816					EUN1h_07517				M16386_07552				EuI1c_01765
group_5702	lepA	Elongation factor 4	6	6	1	1	105159	1	34558		1844	1844	1844														BMG5.36_01238		CN3_05513				DC12_04832					EUN1h_07602				M16386_06108				EuI1c_02211
hutI_2		Imidazolonepropionase	6	6	1	1	93772	1	100681		1211	1211	1211														BMG5.36_01512		CN3_06132				DC12_04356					EUN1h_01961				M16386_02427				EuI1c_05420
group_5819	erpA	Iron-sulfur cluster insertion protein ErpA	6	6	1	1	18184	1	73631		365	365	365														BMG5.36_03140		CN3_07690				DC12_00773					EUN1h_03675				M16386_03995				EuI1c_01799
moeZ_2		putative adenylyltransferase/sulfurtransferase MoeZ	6	6	1	1	77338	1	45439		1175	1175	1175														BMG5.36_04207		CN3_02059				DC12_01835					EUN1h_02821				M16386_00095				EuI1c_00760
group_5908	arc	Proteasome-associated ATPase	6	6	1	1	45516	1	24903		1667	1808	1737														BMG5.36_04748		CN3_03799				DC12_05638					EUN1h_04205				M16386_06869				EuI1c_03774
group_5912	lsr2	Nucleoid-associated protein Lsr2	6	6	1	1	98765	1	674		344	344	344														BMG5.36_04837		CN3_08298				DC12_01439					EUN1h_02313				M16386_02305				EuI1c_01183
group_5919	ispG	4-hydroxy-3-methylbut-2-en-1-yl diphosphate synthase (flavodoxin)	6	6	1	1	88226	1	16842		1154	1154	1154														BMG5.36_04918		CN3_06932				DC12_01522					EUN1h_02406				M16386_01914				EuI1c_01103
group_5920	rplS	50S ribosomal protein L19	6	6	1	1	88327	1	16881		341	341	341														BMG5.36_04937		CN3_06951				DC12_01540					EUN1h_02425				M16386_01895				EuI1c_01084
group_5929	crp_1	CRP-like cAMP-activated global transcriptional regulator	6	6	1	1	111232	1	19074		680	812	710														BMG5.36_04982		CN3_06996				DC12_01588					EUN1h_02470				M16386_01850				EuI1c_01037
group_5939		hypothetical protein	6	6	1	1	6968	1	24099		356	356	356														BMG5.36_05052		CN3_00272				DC12_03709					EUN1h_00534				M16386_00944				EuI1c_06203
group_5945	rplX	50S ribosomal protein L24	6	6	1	1	42284	7	15		326	326	326														BMG5.36_05100		CN3_00316				DC12_03666					EUN1h_00490				M16386_00988				EuI1c_06245
group_5954		hypothetical protein	6	6	1	1	5821	1	41888		203	203	203														BMG5.36_05145		CN3_00138				DC12_03824					EUN1h_02677				M16386_00687				EuI1c_06088
nuoI		NADH-quinone oxidoreductase subunit I	6	6	1	1	86213	1	63603		557	557	557														BMG5.36_05192		CN3_00375				DC12_03611					EUN1h_00431				M16386_03136				EuI1c_06299
group_5967	nuoA	NADH-quinone oxidoreductase subunit A	6	6	1	1	86195	1	63624		362	362	362														BMG5.36_05201		CN3_00384				DC12_03603					EUN1h_00423				M16386_03128				EuI1c_06307
group_5996		Putative O-methyltransferase	6	6	1	1	30503	1	70023		662	662	662														BMG5.36_05838		CN3_02027				DC12_01865					EUN1h_02641				M16386_02107				EuI1c_00730
group_6000	fumC	Fumarate hydratase class II	6	6	1	1	78387	1	43986		1391	1391	1391														BMG5.36_05867		CN3_01992				DC12_01896					EUN1h_02606				M16386_02136				EuI1c_00698
group_6089		Nucleotide-binding protein	6	6	1	1	50523	12	77		881	896	884														BMG5.36_06912		CN3_07283				DC12_00499					EUN1h_03587				M16386_01267				EuI1c_04901
wcaJ_1		UDP-glucose:undecaprenyl-phosphate glucose-1-phosphate transferase	6	6	1	1	105645	1	33718		1661	1754	1696	ACN14a_01859					AvVan_01689	AvcI1_02423												CpI1_02965												QA3_02869			ArI3_00457
group_6102		hypothetical protein	6	6	1	1	103490	1	111583		263	263	263														BMG5.36_07116		CN3_03634				DC12_05786					EUN1h_03105				M16386_07043				EuI1c_02976
group_6103	devR_3	Transcriptional regulatory protein DevR (DosR)	6	6	1	1	103464	1	111609		665	755	724														BMG5.36_07125		CN3_03642				DC12_05779					EUN1h_03097				M16386_07034				EuI1c_02984
mshA_1		D-inositol 3-phosphate glycosyltransferase	6	6	1	1	6054	1	40960		1130	1130	1130														BMG5.36_07236		CN3_00156				DC12_03806					EUN1h_00646				M16386_00704				EuI1c_06105
group_6112	accD5	putative propionyl-CoA carboxylase beta chain 5	6	6	1	1	6380	1	40834		1595	1595	1595														BMG5.36_07283		CN3_00203				DC12_03765					EUN1h_00600				M16386_00757				EuI1c_06147
group_6139		hypothetical protein	6	6	1	1	86527	1	21393		89	89	89														BMG5.36_07561		CN3_00918				DC12_03118					EUN1h_04012				M16386_04523				EuI1c_06877
group_6146		hypothetical protein	6	6	1	1	46365	1	94112		509	509	509														BMG5.36_07643		CN3_00984				DC12_03042					EUN1h_04076				M16386_04598				EuI1c_06942
pleD_1		Response regulator PleD	6	6	1	1	60651	1	57427		641	641	641														BMG5.36_08929		CN3_01832				DC12_02224					EUN1h_05867				M16386_05511				EuI1c_00533
asnC_1		Regulatory protein AsnC	6	6	1	1	77414	1	45394		482	488	487														BMG5.36_04247		CN3_02099				DC12_01804					EUN1h_02860				M16386_00062				EuI1c_00791
group_633		hypothetical protein	6	6	1	1	46097	1	81250		272	1241	855										BMG5.11_09901									CpI1_00687			Dg2_04504		EUN1f_05662						Cj_00525				ArI3_03774
kgd		Multifunctional 2-oxoglutarate metabolism enzyme	6	6	1	1	27162	1	86017		3710	3752	3730											BMG5.12_00010						Cc1.17_05727						EI5C_02929	EUN1f_06025			G2_05337					R43_01326
group_6350	thrC_2	Threonine synthase	6	6	1	1	70845	1	52098		1274	1277	1276											BMG5.12_01847						Cc1.17_06296						EI5C_05277	EUN1f_03228			G2_04260					R43_05433
group_66	malT	HTH-type transcriptional regulator MalT	6	6	1	1	63267	1	66426		242	4124	3343											BMG5.12_05234						Cc1.17_04327						EI5C_02214			Ea1.12_04206	G2_04338					R43_00546
bkdB_1		3-methyl-2-oxobutanoate dehydrogenase subunit beta	6	6	1	1	67985	1	54205		1073	1733	1183	ACN14a_00059					AvVan_01614	AvcI1_00687												CpI1_01721												QA3_04714			ArI3_02404
group_71500	regX3_1	Sensory transduction protein regX3	6	6	1	1	86064	1	59803		683	683	683														BMG5.36_05264		CN3_00456				DC12_03551					EUN1h_00353				M16386_03070				EuI1c_06356
group_72544		Serine protease inhibitor	6	6	1	1	111988	1	13934		419	419	419														BMG5.36_06576		CN3_07147				DC12_00384					EUN1h_03451				M16386_01128				EuI1c_04781
group_73	groL2_1	60 kDa chaperonin 2	6	6	1	1	73759	1	55725		302	1691	1033	ACN14a_01492	ARgP5_02866				AvVan_00712	AvcI1_05248												CpI1_03538															ArI3_00853
rebM_1		Demethylrebeccamycin-D-glucose O-methyltransferase	6	6	1	1	64674	1	59410		731	731	731	ACN14a_00019					AvVan_00686	AvcI1_00647												CpI1_00716												QA3_04755			ArI3_02445
group_7804		Alkyl hydroperoxide reductase subunit C	6	6	1	1	91456	1	10311		656	659	658	ACN14a_00262					AvVan_02909	AvcI1_04456												CpI1_04185												QA3_04519			ArI3_02240
dehH1_1		Haloacetate dehalogenase H-1	6	6	1	1	83268	1	12409		884	884	884	ACN14a_00440					AvVan_02452	AvcI1_02944												CpI1_02478												QA3_04306			ArI3_01986
group_7835		hypothetical protein	6	6	1	1	83266	1	12403		509	509	509	ACN14a_00442					AvVan_02451	AvcI1_02942												CpI1_02479												QA3_04305			ArI3_01985
group_7909	serB1	Phosphoserine phosphatase SerB1	6	6	1	1	85491	1	61166		881	881	881	ACN14a_00848					AvVan_00735	AvcI1_04044												CpI1_01314												QA3_03881			ArI3_01546
cysG		Siroheme synthase	6	6	1	1	85503	1	61157		1820	1820	1820	ACN14a_00854					AvVan_00729	AvcI1_04038												CpI1_01320												QA3_03875			ArI3_01540
group_7915	mqnC	Cyclic dehypoxanthine futalosine synthase	6	6	1	1	86685	1	6558		1196	1223	1206	ACN14a_00891					AvVan_01596	AvcI1_04001												CpI1_01362												QA3_03839			ArI3_01496
korB_1		2-oxoglutarate oxidoreductase subunit KorB	6	6	1	1	85651	1	6835		1061	1061	1061	ACN14a_00913					AvVan_01736	AvcI1_03979												CpI1_01383												QA3_03816			ArI3_01473
glyA_1		Serine hydroxymethyltransferase	6	6	1	1	42386	3	116		1262	1262	1262	ACN14a_00987					AvVan_00987	AvcI1_03905												CpI1_05457												QA3_03740			ArI3_01396
sdhC		Succinate dehydrogenase 2 membrane subunit SdhC	6	6	1	1	7132	1	44102		350	395	380	ACN14a_01040					AvVan_03061	AvcI1_05859												CpI1_05514												QA3_03680			ArI3_01337
group_7963		(2E,6E)-farnesyl diphosphate synthase	6	6	1	1	35092	1	28735		1016	1016	1016	ACN14a_01258					AvVan_00595	AvcI1_03613												CpI1_04553												QA3_03452			ArI3_01070
group_7976		hypothetical protein	6	6	1	1	9991	1	66124		143	143	143	ACN14a_01375					AvVan_01424	AvcI1_00295												CpI1_05832												QA3_03332			ArI3_00961
acdA_1		Acyl-CoA dehydrogenase	6	6	1	1	10027	1	66099		1217	1217	1217	ACN14a_01390					AvVan_03454	AvcI1_00280												CpI1_05815												QA3_03317			ArI3_00946
group_7984		NADH dehydrogenase-like protein	6	6	1	1	10099	1	55253		1478	1490	1480	ACN14a_01420					AvVan_02315	AvcI1_00250												CpI1_03558												QA3_03276			ArI3_00913
group_7997		hypothetical protein	6	6	1	1	73747	1	55308		866	1148	1101	ACN14a_01484					AvVan_02698	AvcI1_00186												CpI1_05750												QA3_03245			ArI3_00862
proB		Glutamate 5-kinase	6	6	1	1	114463	1	35662		1112	1112	1112	ACN14a_01698					AvVan_00444	AvcI1_06063												CpI1_00115												QA3_03026			ArI3_00613
cysD		Sulfate adenylyltransferase subunit 2	6	6	1	1	105647	1	33721		914	1094	944	ACN14a_01862					AvVan_01692	AvcI1_02420												CpI1_02968												QA3_02866			ArI3_00454
serS		Serine--tRNA ligase	6	6	1	1	101953	1	3490		1262	1262	1262	ACN14a_01908					AvVan_00534	AvcI1_02374												CpI1_03013												QA3_02819			ArI3_00406
group_8076		hypothetical protein	6	6	1	1	101837	1	3317		1028	1100	1040	ACN14a_01939					AvVan_01862	AvcI1_03347												CpI1_03044												QA3_02791			ArI3_00372
group_8088		S-(hydroxymethyl)mycothiol dehydrogenase	6	6	1	1	102901	1	3826		1088	1088	1088	ACN14a_01993					AvVan_02872	AvcI1_03401												CpI1_03100												QA3_02734			ArI3_00314
otsA_1		Trehalose-6-phosphate synthase	6	6	1	1	104300	1	92395		1520	1520	1520	ACN14a_02027					AvVan_02518	AvcI1_05326												CpI1_03136												QA3_02703			ArI3_00277
group_8092	devR_3	Transcriptional regulatory protein DevR (DosR)	6	6	1	1	14804	1	92414		695	695	695	ACN14a_02034					AvVan_04059	AvcI1_05319												CpI1_03143												QA3_02696			ArI3_00269
tetR_5		Tetracycline repressor protein class A from transposon 1721	6	6	1	1	14901	1	23885		599	599	599	ACN14a_02043					AvVan_01785	AvcI1_03790												CpI1_06301												QA3_02688			ArI3_00255
group_8231		hypothetical protein	6	6	1	1	81756	1	12534		617	617	617	ACN14a_02759					AvVan_03723	AvcI1_04205												CpI1_01188												QA3_01000			ArI3_06047
paaA		1,2-phenylacetyl-CoA epoxidase, subunit A	6	6	1	1	81737	1	12553		701	713	711	ACN14a_02773					AvVan_04094	AvcI1_04219												CpI1_01176												QA3_01012			ArI3_06033
mmgC_2		Acyl-CoA dehydrogenase	6	6	1	1	81736	1	12557		785	1160	1097	ACN14a_02774					AvVan_04095	AvcI1_04220												CpI1_01175												QA3_01013			ArI3_06032
pdhR_1		Pyruvate dehydrogenase complex repressor	6	6	1	1	81704	1	12578		242	755	669	ACN14a_02792					AvVan_04304	AvcI1_04238												CpI1_01155												QA3_01038			ArI3_06012
group_8262		hypothetical protein	6	6	1	1	8766	1	60571		341	341	341	ACN14a_02880					AvVan_01005	AvcI1_03174												CpI1_02925												QA3_01133			ArI3_05929
bkdB_2		3-methyl-2-oxobutanoate dehydrogenase subunit beta	6	6	1	1	8772	1	60581		986	986	986	ACN14a_02886					AvVan_03393	AvcI1_03168												CpI1_02919												QA3_01139			ArI3_05923
aldA_2		Putative aldehyde dehydrogenase AldA	6	6	1	1	109072	1	87547		311	1463	1271	ACN14a_03043					AvVan_04476	AvcI1_02559												CpI1_03173												QA3_01326			ArI3_05718
group_842		hypothetical protein	6	6	1	1	81552	1	12480		233	443	377	ACN14a_00363					AvVan_04303	AvcI1_02994												CpI1_02259												QA3_04359			ArI3_02108
group_8430		hypothetical protein	6	6	1	1	31918	1	97517		425	425	425	ACN14a_03824					AvVan_04352	AvcI1_01264												CpI1_04944												QA3_00660			ArI3_04859
rtcB		RNA-splicing ligase RtcB	6	6	1	1	31908	1	97509		1214	1214	1214	ACN14a_03830					AvVan_01772	AvcI1_01258												CpI1_04950												QA3_00653			ArI3_04853
pfkA		ATP-dependent 6-phosphofructokinase	6	6	1	1	36955	1	55394		1337	1337	1337	ACN14a_03915					AvVan_04194	AvcI1_06285												CpI1_05039												QA3_00571			ArI3_04762
group_8451		hypothetical protein	6	6	1	1	36966	1	55380		341	341	341	ACN14a_03924					AvVan_03350	AvcI1_06294												CpI1_05047												QA3_00561			ArI3_04754
group_8472		hypothetical protein	6	6	1	1	69436	1	75583		530	569	536	ACN14a_04010					AvVan_03163	AvcI1_06381												CpI1_04368												QA3_00429			ArI3_04638
fabG1		3-oxoacyl-[acyl-carrier-protein] reductase FabG1	6	6	1	1	54992	1	105688		695	788	710	ACN14a_04042					AvVan_00067	AvcI1_02282												CpI1_00782												QA3_00389			ArI3_04587
amhM		Ammonium/H(+) antiporter subunit AmhM	6	6	1	1	55001	1	105691		482	482	482	ACN14a_04047					AvVan_00072	AvcI1_02287												CpI1_00787												QA3_00384			ArI3_04582
group_8488	pyk	Pyruvate kinase	6	6	1	1	55064	1	105772		1415	1415	1415	ACN14a_04059					AvVan_03287	AvcI1_02299												CpI1_00798												QA3_00374			ArI3_04572
group_8489	yheS_1	putative ABC transporter ATP-binding protein YheS	6	6	1	1	54607	1	96432		1613	1613	1613	ACN14a_04066					AvVan_02154	AvcI1_02306												CpI1_00805												QA3_00367			ArI3_04565
linC_2		2,5-dichloro-2,5-cyclohexadiene-1,4-diol dehydrogenase	6	6	1	1	14551	1	112347		776	776	776	ACN14a_04200					AvVan_02299	AvcI1_02189												CpI1_01076												QA3_00249			ArI3_04461
gltB		Glutamate synthase [NADPH] large chain	6	6	1	1	74826	1	48071		4583	4595	4587	ACN14a_04425					AvVan_00646	AvcI1_06565												CpI1_06190												QA3_06400			ArI3_04212
hisA		Phosphoribosyl isomerase A	6	6	1	1	75069	1	48039		728	737	729	ACN14a_04437					AvVan_00960	AvcI1_06553												CpI1_06178												QA3_06388			ArI3_04200
group_8564		Putative peroxiredoxin	6	6	1	1	74898	1	49220		458	458	458	ACN14a_04494					AvVan_01205	AvcI1_06510												CpI1_06005												QA3_06337			ArI3_04160
group_8568		hypothetical protein	6	6	1	1	17671	1	48904		434	434	434	ACN14a_04538					AvVan_02252	AvcI1_06466												CpI1_04219												QA3_06293			ArI3_04115
group_8569		hypothetical protein	6	6	1	1	17670	1	48903		356	767	698	ACN14a_04539					AvVan_02253	AvcI1_06465												CpI1_04220												QA3_06292			ArI3_04114
group_8578		hypothetical protein	6	6	1	1	4159	1	9448		683	683	683	ACN14a_04606					AvVan_02992	AvcI1_05197												CpI1_04679												QA3_06226			ArI3_04025
gmk		Guanylate kinase	6	6	1	1	81968	1	74668		545	551	546	ACN14a_04659					AvVan_00846	AvcI1_00042												CpI1_03681												QA3_06176			ArI3_03967
cspG_2		Cold shock-like protein CspG	6	6	1	1	83713	1	104061		206	206	206	ACN14a_04762					AvVan_03316	AvcI1_00400												CpI1_02416												QA3_06054			ArI3_03851
nikB_1		Nickel transport system permease protein NikB	6	6	1	1	81803	1	8929		1022	1022	1022	ACN14a_04799					AvVan_02078	AvcI1_00363												CpI1_02378												QA3_02128			ArI3_03813
group_8614		hypothetical protein	6	6	1	1	65150	1	5455		347	347	347	ACN14a_04822		AgB32_03181				AvcI1_00339	BCU110501_05229											CpI1_05789															ArI3_04058
pimA_2		Phosphatidyl-myo-inositol mannosyltransferase	6	6	1	1	5601	1	42329		641	1460	1272	ACN14a_01098					AvVan_02849	AvcI1_05801												CpI1_00642												QA3_03613			ArI3_01274
group_8644		hypothetical protein	6	6	1	1	90593	1	1511		866	866	866	ACN14a_05000					AvVan_03142	AvcI1_04503												CpI1_03788												QA3_05833			ArI3_03597
group_865		Putative conjugal transfer protein	6	6	1	1	4848	1	40529		713	1307	1208	ACN14a_01160					AvVan_03009	AvcI1_05739												CpI1_00587												QA3_03554			ArI3_01218
group_8653	frdA	Fumarate reductase flavoprotein subunit	6	6	1	1	90548	1	914		1937	1937	1937	ACN14a_05030					AvVan_01236	AvcI1_00768												CpI1_03811												QA3_05810			ArI3_03573
group_866		Putative conjugal transfer protein	6	6	1	1	5157	1	40522		539	1319	1181		ARgP5_03123				AvVan_02420						BMG5.23_00443			CCl3_00823			CeD_00204										KB5_01352
hflX		GTPase HflX	6	6	1	1	99061	1	17304		1460	1460	1460	ACN14a_05076					AvVan_00833	AvcI1_00814												CpI1_03858												QA3_05765			ArI3_03525
nusA		Transcription termination/antitermination protein NusA	6	6	1	1	88644	1	18335		1097	1097	1097	ACN14a_05132					AvVan_00324	AvcI1_00167												CpI1_03914												QA3_05709			ArI3_03469
cmpD_1		Bicarbonate transport ATP-binding protein CmpD	6	6	1	1	99729	1	17138		761	761	761	ACN14a_05138					AvVan_00318	AvcI1_00161												CpI1_03920												QA3_05703			ArI3_03463
ffh		Signal recognition particle protein	6	6	1	1	99795	1	18458		1553	1553	1553	ACN14a_05162					AvVan_00023	AvcI1_00137												CpI1_02740												QA3_05679			ArI3_03437
coaD		Phosphopantetheine adenylyltransferase	6	6	1	1	88138	1	18531		488	500	490	ACN14a_05172					AvVan_00012	AvcI1_00127												CpI1_02751												QA3_05668			ArI3_03426
group_8680	rpmB	50S ribosomal protein L28	6	6	1	1	88135	1	18526		188	227	201	ACN14a_05175					AvVan_00009	AvcI1_00124												CpI1_02753												QA3_05665			ArI3_03424
group_8698		putative acetyl-CoA acetyltransferase	6	6	1	1	26587	1	16048		1187	1187	1187	ACN14a_05260					AvVan_02118	AvcI1_03286												CpI1_03455												QA3_05580			ArI3_03337
atpB		ATP synthase subunit a	6	6	1	1	31427	1	86321		854	854	854	ACN14a_05285					AvVan_00235	AvcI1_03261												CpI1_01676												QA3_05553			ArI3_03304
prfA		Peptide chain release factor 1	6	6	1	1	31488	1	86289		1070	1070	1070	ACN14a_05292					AvVan_00228	AvcI1_03254												CpI1_01669												QA3_05546			ArI3_03297
ispH1_2		4-hydroxy-3-methylbut-2-enyl diphosphate reductase 1	6	6	1	1	79089	1	42876		905	905	905	ACN14a_05482					AvVan_01018	AvcI1_01427												CpI1_02014												QA3_05371			ArI3_03094
group_8726	adk_2	Adenylate kinase	6	6	1	1	79023	1	43398		656	656	656	ACN14a_05520					AvVan_02483	AvcI1_01465												CpI1_02003												QA3_05359			ArI3_03083
group_8729		hypothetical protein	6	6	1	1	78952	1	43232	Hypothetical protein with no hits to refseq/uniprot/clusters/cdd/tigrfams/pfam overlapping another protein with hits	2030	2030	2030	ACN14a_05533					AvVan_03597	AvcI1_01478												CpI1_01991												QA3_05343			ArI3_03071
group_8743		hypothetical protein	6	6	1	1	78819	1	43083		188	188	188	ACN14a_05590					AvVan_00353	AvcI1_01536												CpI1_01931												QA3_05281			ArI3_03009
coaX		Type III pantothenate kinase	6	6	1	1	68932	1	49733		752	752	752	ACN14a_05950					AvVan_00696	AvcI1_05383												CpI1_04526												QA3_04962			ArI3_02671
fhaB		FHA domain-containing protein FhaB	6	6	1	1	23694	1	83938		497	497	497	ACN14a_06019	ARgP5_04560					AvcI1_01131												CpI1_02595												QA3_04895			ArI3_02596
nicR_1		HTH-type transcriptional regulator MhqR	6	6	1	1	72302	1	63267		371	530	474	ACN14a_02192					AvVan_02831	AvcI1_02123												CpI1_04834												QA3_02509			ArI3_00070
leuA_2		2-isopropylmalate synthase	6	6	1	1	23106	1	82710		1217	1217	1217	ACN14a_06075					AvVan_01043	AvcI1_01188												CpI1_02114												QA3_04837			ArI3_02536
group_8822		hypothetical protein	6	6	1	1	68240	1	59149		146	146	146	ACN14a_06095					AvVan_00102	AvcI1_01206												CpI1_02137												QA3_04819			ArI3_02513
trxA_1		Thioredoxin 1	6	6	1	1	47547	1	12633		305	323	320	ACN14a_06127					AvVan_03174	AvcI1_00617												CpI1_02167												QA3_04787			ArI3_02480
yecD_2		Isochorismatase family protein YecD	6	6	1	1	109093	1	87568		383	629	588	ACN14a_03031					AvVan_01071	AvcI1_02571												CpI1_03185												QA3_01314			ArI3_05730
aviRb		23S rRNA (uridine(2479)-2'-O)-methyltransferase	6	6	1	1	82171	1	73837		491	866	803	ACN14a_04642					AvVan_00903	AvcI1_00059												CpI1_03700												QA3_06193			ArI3_03988
group_911		8-amino-7-oxononanoate synthase/2-amino-3-ketobutyrate coenzyme A ligase	6	6	1	1	77027	1	85191		728	1313	1176	ACN14a_05319					AvVan_01933	AvcI1_00570												CpI1_01647												QA3_05529			ArI3_03274
group_929		hypothetical protein	6	6	1	1	109860	1	29445		269	1247	984		ARgP5_02534		AgPm24_02745	AgTrS_03858														CpI1_02857												QA3_04114			ArI3_01786
carB		Carbamoyl-phosphate synthase large chain	6	6	1	1	81972	1	74743		3509	4898	3889	ACN14a_04662					AvVan_00849	AvcI1_00039												CpI1_03678												QA3_06173			ArI3_03964
kdpD		Sensor protein KdpD	6	6	1	1	48821	1	71948		113	2774	1849								BCU110501_01402			BMG5.12_04569						Cc1.17_03231							EUN1f_02542			G2_07206					R43_07721
group_10059		hypothetical protein	5	5	1	1	47660	1	91968		476	482	480					AgTrS_04109							BMG5.23_04212			CCl3_02727			CeD_04188										KB5_02674
yidC		Membrane protein insertase YidC	5	5	1	1	66833	1	52699		467	1403	1206						AvVan_02540						BMG5.23_02556			CCl3_04826			CeD_02405										KB5_04825
group_10175		Ribonuclease VapC27	5	5	1	1	40767	1	107034		212	407	251						AvVan_04331						BMG5.23_03893			CCl3_02327			CeD_03874										KB5_01098
ppk		Polyphosphate kinase	5	5	1	1	88087	1	18770		2174	2198	2188	ACN14a_05186						AvcI1_00113												CpI1_02764												QA3_05653			ArI3_03413
cugP		UTP--glucose-1-phosphate uridylyltransferase	5	5	1	1	102870	1	3794		2498	2711	2542	ACN14a_02012						AvcI1_06215												CpI1_03123												QA3_02719			ArI3_00290
sepF_3		Cell division protein SepF	5	5	1	1	104786	1	3088		557	557	557								BCU110501_00207		BMG5.11_06299													EI5C_00502			Ea1.12_05240				Cj_03586
hsdR_1		Type I restriction enzyme EcoR124II R protein	5	5	1	1	71476	1	39722		302	3125	2560												BMG5.23_01213		BMG5.36_01830	CCl3_00209			CeD_01258										KB5_01172
group_10670		Putative glutaredoxin.1	5	5	1	1	31121	1	85794		239	239	239								BCU110501_02447		BMG5.11_00102													EI5C_02876			Ea1.12_00775				Cj_00229
ribD_2		Riboflavin biosynthesis protein RibD	5	5	1	1	77915	1	104245		452	452	452											BMG5.12_04354	BMG5.23_04022			CCl3_02269			CeD_04048										KB5_02908
group_1070	guaA	GMP synthase [glutamine-hydrolyzing]	5	5	1	1	6910	1	44559		734	1607	1418											BMG5.12_04508						Cc1.17_02612						EI5C_04965	EUN1f_04294			G2_00877
group_1072		hypothetical protein	5	5	1	1	49545	1	93348		227	365	285											BMG5.12_04970	BMG5.23_03663						CeD_03626						EUN1f_03129			G2_05752
mhpF		Acetaldehyde dehydrogenase	5	5	1	1	81275	1	8425		926	926	926								BCU110501_03923		BMG5.11_06652							Cc1.17_04841									Ea1.12_06523				Cj_05529
mhpE		4-hydroxy-2-oxovalerate aldolase	5	5	1	1	81276	1	8426		1010	1010	1010								BCU110501_03924		BMG5.11_06653							Cc1.17_04842									Ea1.12_06524				Cj_05530
ald_7		3-succinoylsemialdehyde-pyridine dehydrogenase	5	5	1	1	81288	1	8437		1442	1478	1470								BCU110501_03934		BMG5.11_06663							Cc1.17_04852									Ea1.12_06534				Cj_05540
group_1135	lptB_11	Lipopolysaccharide export system ATP-binding protein LptB	5	5	1	1	91393	1	10266		2753	2909	2834	ACN14a_00286					AvVan_02933	AvcI1_04432												CpI1_06024															ArI3_02201
group_1153		hypothetical protein	5	5	1	1	41544	1	95915		371	953	734	ACN14a_01216			AgPm24_04082			AvcI1_03571		BMG5.1_04695				BMG5.30_04510
group_1163		hypothetical protein	5	5	1	1	9970	1	66157		1862	1862	1862	ACN14a_01363						AvcI1_00307												CpI1_05844												QA3_03345			ArI3_00974
ruvB		Holliday junction ATP-dependent DNA helicase RuvB	5	5	1	1	101582	1	3470		1100	1211	1143	ACN14a_01897						AvcI1_02385												CpI1_03002												QA3_02830			ArI3_00418
rebG_2		4'-demethylrebeccamycin synthase	5	5	1	1	108271	1	10677		788	2261	1428	ACN14a_02600						AvcI1_01006												CpI1_00926												QA3_00863			ArI3_05070
nifJ		Pyruvate-flavodoxin oxidoreductase	5	5	1	1	8853	1	60439		2501	3527	3321	ACN14a_02908						AvcI1_01781												CpI1_02888												QA3_01161			ArI3_05891
ytrB		ABC transporter ATP-binding protein YtrB	5	5	1	1	72781	1	40018		686	878	801									BMG5.1_02315	BMG5.11_09693			BMG5.30_01428													Ea1.12_00319				Cj_06438
ydjM		Inner membrane protein YdjM	5	5	1	1	37078	1	76497		464	710	611	ACN14a_03969						AvcI1_06339												CpI1_06359												QA3_00457			ArI3_04690
moxC_4		Putative monooxygenase MoxC	5	5	1	1	91622	1	76163		1376	2186	1538	ACN14a_03985						AvcI1_06358												CpI1_04340												QA3_00472			ArI3_04666
group_1218		hypothetical protein	5	5	1	1	19927	8	206		488	1586	1327	ACN14a_04117						AvcI1_04515												CpI1_00861												QA3_00311			ArI3_04511
bbsG_2		(R)-benzylsuccinyl-CoA dehydrogenase	5	5	1	1	14419	1	112511		974	1229	1178	ACN14a_04255						AvcI1_02243												CpI1_01015												QA3_00177			ArI3_04398
group_1228		hypothetical protein	5	5	1	1	17661	1	48777		326	1397	1152	ACN14a_04544						AvcI1_06460												CpI1_04225												QA3_06287			ArI3_04108
group_1240		hypothetical protein	5	5	1	1	32343	1	98026		332	788	449	ACN14a_04977						AvcI1_04480												CpI1_03767												QA3_05861			ArI3_03618
moaA2		GTP 3',8-cyclase 2	5	5	1	1	98877	1	1022		608	1553	1029	ACN14a_05056						AvcI1_00794												CpI1_03836												QA3_05786			ArI3_03548
dnaK_5		Chaperone protein DnaK	5	5	1	1	88717	1	18026		1790	4160	2304	ACN14a_05120						AvcI1_00858												CpI1_03902												QA3_05720			ArI3_03481
group_125173		hypothetical protein	5	5	1	1	67076	1	53722		404	407	404	ACN14a_06114						AvcI1_01225												CpI1_02155												QA3_04800			ArI3_02495
blaI_1		Transcriptional regulator BlaI	5	5	1	1	77012	1	85185		182	464	393	ACN14a_05313					AvVan_03994	AvcI1_00577												CpI1_01653															ArI3_03280
group_12602		hypothetical protein	5	5	1	1	56632	1	72737		629	869	725									BMG5.1_04576	BMG5.11_02598			BMG5.30_04095													Ea1.12_06856				Cj_04822
hhoB		Putative serine protease HhoB	5	5	1	1	30627	1	70327		1001	1328	1253	ACN14a_05426						AvcI1_01371												CpI1_02074												QA3_05424			ArI3_03155
group_12864		hypothetical protein	5	5	1	1	20791	1	95097		902	902	902										BMG5.11_00947	BMG5.12_01308						Cc1.17_05037									Ea1.12_05282				Cj_03818
group_12865		hypothetical protein	5	5	1	1	20789	1	95095		293	293	293										BMG5.11_00949	BMG5.12_01306						Cc1.17_05035									Ea1.12_05284				Cj_03820
group_12866		hypothetical protein	5	5	1	1	20786	1	95092		248	248	248										BMG5.11_00952	BMG5.12_01303						Cc1.17_05032									Ea1.12_05287				Cj_03823
group_12943		hypothetical protein	5	5	1	1	63798	1	23427		281	317	295										BMG5.11_02126	BMG5.12_05679												EI5C_04054			Ea1.12_04594				Cj_01969
azoB_3		NAD(P)H azoreductase	5	5	1	1	10851	1	105877		152	848	569										BMG5.11_02628									CpI1_05785							Ea1.12_02975				Cj_04067				ArI3_04063
group_13003		Alpha-pyrone synthesis polyketide synthase-like Pks18	5	5	1	1	22333	1	86764		1106	1109	1106										BMG5.11_02782	BMG5.12_04538						Cc1.17_02839									Ea1.12_05487				Cj_01366
group_1310		hypothetical protein	5	5	1	1	50125	1	87802		353	353	353		ARgP5_05930																						EUN1f_02652			G2_00004				QA3_05137	R43_03603
group_1320		hypothetical protein	5	5	1	1	48608	1	71758		203	1910	947			AgB32_01688				AvcI1_05095	BCU110501_01319										CeD_02870													QA3_05206
group_1333		hypothetical protein	5	5	1	1	58321	1	66854		263	293	275				AgPm24_02945		AvVan_03941											Cc1.17_00169							EUN1f_02790			G2_04966
group_1337		hypothetical protein	5	5	1	1	1645	1	47499		233	731	547				AgPm24_04698							BMG5.12_05030				CCl3_04266		Cc1.17_05023															R43_00729
uvrD2		ATP-dependent DNA helicase UvrD2	5	5	1	1	30920	1	85428		1940	2258	2187	ACN14a_05377						AvcI1_00511												CpI1_01586												QA3_05471			ArI3_03207
group_1377		hypothetical protein	5	5	1	1	4448	1	46665		143	404	342								BCU110501_02117		BMG5.11_06858													EI5C_00919			Ea1.12_01643				Cj_02415
group_13889		hypothetical protein	5	5	1	1	3191	1	62558		452	452	452											BMG5.12_00363						Cc1.17_03095							EUN1f_04444			G2_00469					R43_03140
group_13908	ndkA	Nucleoside diphosphate kinase	5	5	1	1	113914	4150	2		413	413	413											BMG5.12_00404						Cc1.17_03054							EUN1f_03218			G2_00416					R43_03189
group_1393		hypothetical protein	5	5	1	1	64385	1	40361		581	587	583								BCU110501_02726									Cc1.17_04375							EUN1f_07839			G2_05486					R43_00370
group_14048	bioC_2	Malonyl-[acyl-carrier protein] O-methyltransferase	5	5	1	1	6166	1	41720		713	713	713											BMG5.12_00927						Cc1.17_04931							EUN1f_07400			G2_00999					R43_07266
group_14112	argG	Argininosuccinate synthase	5	5	1	1	82245	1	9187		1202	1202	1202											BMG5.12_01163						Cc1.17_01832							EUN1f_00539			G2_07549					R43_02851
group_14196		hypothetical protein	5	5	1	1	3614	1	46712		839	839	839											BMG5.12_01423						Cc1.17_00481							EUN1f_02221			G2_06927					R43_02970
group_14311	dnaJ1	Chaperone protein DnaJ 1	5	5	1	1	57564	1	4697		1178	1178	1178											BMG5.12_01801						Cc1.17_06250							EUN1f_05214			G2_04311					R43_05482
group_14401	rodA	putative FtsW-like protein	5	5	1	1	71028	1	52259		1481	1481	1481											BMG5.12_02138						Cc1.17_06336							EUN1f_02135			G2_04217					R43_05387
group_14627		hypothetical protein	5	5	1	1	52280	1	98353		392	392	392											BMG5.12_02952						Cc1.17_06126							EUN1f_00643			G2_05011					R43_05616
group_1499		hypothetical protein	5	5	1	1	54734	1	47463		524	524	524												BMG5.23_03179			CCl3_01955			CeD_01041										KB5_03150		Cj_02027
glxR_2		CRP-like cAMP-activated global transcriptional regulator	5	5	1	1	84968	1	74615		716	722	718											BMG5.12_05266						Cc1.17_01770							EUN1f_05710			G2_04068					R43_01608
group_1522		Putative HTH-type transcriptional regulator	5	5	1	1	20792	1	95098		2837	3098	3033										BMG5.11_00946	BMG5.12_01309						Cc1.17_05038									Ea1.12_05281				Cj_03817
group_15226	bfr_2	Bacterioferritin	5	5	1	1	50196	1	80052		482	482	482											BMG5.12_05365						Cc1.17_03400							EUN1f_07707			G2_00028					R43_03577
group_15286	ramA_1	HTH-type transcriptional activator RamA	5	5	1	1	20683	1	81715		848	848	848											BMG5.12_05570						Cc1.17_01495							EUN1f_05882			G2_02891					R43_06752
lgrD_1		Linear gramicidin synthase subunit D	5	5	1	1	583	1	111062		3263	16913	8588										BMG5.11_03601																Ea1.12_03441	G2_07710			Cj_07003		R43_02646
group_1546		hypothetical protein	5	5	1	1	43800	1	81322		614	944	854										BMG5.11_08302	BMG5.12_03936						Cc1.17_05940									Ea1.12_04439				Cj_06771
tmoA		Toluene-4-monooxygenase system protein A	5	5	1	1	71460	1	21462		1523	1523	1523												BMG5.23_01228			CCl3_00223			CeD_01273				Dg2_01757						KB5_01156
group_15692		hypothetical protein	5	5	1	1	20298	1	101827		239	242	241												BMG5.23_01878		BMG5.36_02445	CCl3_04609			CeD_00777										KB5_04506
group_15717		hypothetical protein	5	5	1	1	71886	1	32332		233	434	393												BMG5.23_02073			CCl3_02788			CeD_02163				Dg2_01289						KB5_04206
apc3_1		Acetophenone carboxylase gamma subunit	5	5	1	1	110969	1	20170		2126	2126	2126												BMG5.23_03654			CCl3_02652			CeD_03755				Dg2_00487						KB5_01408
group_15944		hypothetical protein	5	5	1	1	21113	1	100481		1256	1256	1256												BMG5.23_03810		BMG5.36_06790	CCl3_02902			CeD_03775										KB5_04947
group_15966		hypothetical protein	5	5	1	1	33633	1	105797		341	371	365												BMG5.23_03978			CCl3_01986			CeD_04011									G2_01879	KB5_01515
group_15992		hypothetical protein	5	5	1	1	35220	1	110248		512	524	521												BMG5.23_04124			CCl3_00855		Cc1.17_05249	CeD_00171										KB5_03581
group_16005		hypothetical protein	5	5	1	1	47658	1	91967		311	311	311												BMG5.23_04211			CCl3_02728			CeD_04189		DC12_03058								KB5_02675
group_16038		hypothetical protein	5	5	1	1	15276	1	108748		317	317	317												BMG5.23_04468			CCl3_02480			CeD_04291	CpI1_00421															ArI3_05444
vapC5_2		Ribonuclease VapC5	5	5	1	1	280	1	39640		467	473	471												BMG5.23_04487			CCl3_00152			CeD_04367		DC12_02949								KB5_01998
group_1627		Intracellular chorismate mutase	5	5	1	1	33273	1	105297		257	953	486														BMG5.36_02466		CN3_02547									EUN1h_08039				M16386_01399				EuI1c_03228
degU_7		Response regulator protein VraR	5	5	1	1	112248	1	14376		392	668	576														BMG5.36_06524										EUN1f_00452			G2_05591		M16386_06404			R43_04952
group_1642		hypothetical protein	5	5	1	1	4652	1	30684		266	911	776																	Cc1.17_01127						EI5C_05194	EUN1f_01209			G2_06428					R43_03015
rutC		Putative aminoacrylate peracid reductase RutC	5	5	1	1	33267	1	105292		425	425	425														BMG5.36_02461		CN3_02552									EUN1h_08044				M16386_01394				EuI1c_03223
group_16423		hypothetical protein	5	5	1	1	33275	1	105299		350	350	350														BMG5.36_02468		CN3_02544									EUN1h_08036				M16386_01401				EuI1c_03230
dapE_1		Succinyl-diaminopimelate desuccinylase	5	5	1	1	33280	1	105301		1361	1376	1371														BMG5.36_02470		CN3_02542									EUN1h_08034				M16386_01403				EuI1c_03232
group_165		hypothetical protein	5	5	1	1	65910	1	62711		404	407	405								BCU110501_02999		BMG5.11_07562														EUN1f_04422			G2_00486					R43_03118
group_1650		hypothetical protein	5	5	1	1	19562	1	77767		113	1334	1059																				DC12_04598				EUN1f_03049			G2_02540					R43_00176	EuI1c_01902
rpsA_2		30S ribosomal protein S1	5	5	1	1	83284	1	12423		2537	2714	2617	ACN14a_00432						AvcI1_02952												CpI1_02470												QA3_04315			ArI3_01994
group_1700		Transcriptional regulator	5	5	1	1	107263	1	11399		1190	1496	1401	ACN14a_00517						AvcI1_02866												CpI1_06322												QA3_04232			ArI3_01900
corA_1		Cobalt/magnesium transport protein CorA	5	5	1	1	110163	1	11050		1235	1391	1302	ACN14a_00564						AvcI1_02818												CpI1_02804												QA3_04174			ArI3_01842
uctC_1		Acetyl-CoA:oxalate CoA-transferase	5	5	1	1	109931	1	29332		767	1484	1286	ACN14a_00624						AvcI1_02759												CpI1_02866												QA3_04104			ArI3_01777
group_1721		hypothetical protein	5	5	1	1	81834	1	8953		356	650	455	ACN14a_00717						AvcI1_04176												CpI1_02361												QA3_03998			ArI3_03796
glnD		Bifunctional uridylyltransferase/uridylyl-removing enzyme	5	5	1	1	107246	1	11160		1499	2423	2223	ACN14a_00778						AvcI1_04114												CpI1_05174												QA3_03955			ArI3_01618
group_17283		hypothetical protein	5	5	1	1	28386	1	21283		248	248	248														BMG5.36_09023		CN3_00862				DC12_03185					EUN1h_03956								EuI1c_06817
intQ		Putative defective protein IntQ	5	5	1	1	65898	1	61603		1262	1268	1266												BMG5.23_02177			CCl3_01206			CeD_02073						EUN1f_04428				KB5_03043
alr		Alanine racemase	5	5	1	1	42728	3	127		890	1181	1106	ACN14a_00985						AvcI1_03907												CpI1_05455												QA3_03742			ArI3_01398
group_1785	phoB	Phosphate regulon transcriptional regulatory protein PhoB	5	5	1	1	5050	1	110208		602	1214	1069	ACN14a_01191						AvcI1_05077												CpI1_04863												QA3_03524			ArI3_01148
livF_8		High-affinity branched-chain amino acid transport ATP-binding protein LivF	5	5	1	1	81283	1	8432		2807	2852	2820								BCU110501_03930		BMG5.11_06659							Cc1.17_04848									Ea1.12_06530				Cj_05536
davT		5-aminovalerate aminotransferase DavT	5	5	1	1	35085	1	28721		1298	1403	1373	ACN14a_01251						AvcI1_03606												CpI1_04560												QA3_03459			ArI3_01077
ribX_5		Riboflavin transport system permease protein RibX	5	5	1	1	35382	1	29496		683	920	867	ACN14a_01275						AvcI1_03630												CpI1_05920												QA3_03435			ArI3_01051
pncB1		Nicotinate phosphoribosyltransferase pncB1	5	5	1	1	63415	1	66657		1532	1631	1581	ACN14a_01313						AvcI1_04370												CpI1_05890												QA3_03398			ArI3_01019
fieF		Ferrous-iron efflux pump FieF	5	5	1	1	54609	1	96431		962	965	963	ACN14a_04065						AvcI1_02305												CpI1_00804												QA3_00368			ArI3_04566
andAc		Anthranilate 1,2-dioxygenase large subunit	5	5	1	1	83731	1	104047		1199	1202	1200	ACN14a_04753						AvcI1_00410												CpI1_02423												QA3_06064			ArI3_03858
group_1814		Phthiotriol/phenolphthiotriol dimycocerosates methyltransferase	5	5	1	1	10088	1	55243		830	848	839	ACN14a_01415						AvcI1_00255												CpI1_03551												QA3_03287			ArI3_00920
group_1816		hypothetical protein	5	5	1	1	10122	1	55276		572	818	768	ACN14a_01435						AvcI1_00235												CpI1_03574												QA3_03270			ArI3_00897
group_1818	mshA_6	D-inositol 3-phosphate glycosyltransferase	5	5	1	1	73761	1	55726		1013	1256	1184	ACN14a_01493	ARgP5_02867					AvcI1_05249												CpI1_03537															ArI3_00852
group_1825	hypD_2	Hydrogenase expression/formation protein HypD	5	5	1	1	75658	1	61915		806	1145	1076	ACN14a_01597						AvcI1_02620												CpI1_03640												QA3_03131			ArI3_00752
group_18310		putative FAD-linked oxidoreductase	5	5	1	1	11810	1	11850		1436	1451	1442	ACN14a_03452						AvcI1_04911												CpI1_05701												QA3_01793			ArI3_05256
tlyC		Hemolysin C	5	5	1	1	74753	1	48267		1064	1067	1065	ACN14a_04402						AvcI1_00884												CpI1_06215												QA3_00023			ArI3_04237
group_1844		hypothetical protein	5	5	1	1	105613	1	33675		308	341	314	ACN14a_01834						AvcI1_02449												CpI1_04646												QA3_02894			ArI3_00484
pncA		Nicotinamidase	5	5	1	1	105737	1	33605		587	626	594	ACN14a_01877						AvcI1_02405												CpI1_02981												QA3_02850			ArI3_00440
group_1871		hypothetical protein	5	5	1	1	104556	1	92705		488	818	710	ACN14a_02023						AvcI1_05330												CpI1_03132												QA3_02707			ArI3_00281
cobH		Precorrin-8X methylmutase	5	5	1	1	14823	1	23947		476	653	615	ACN14a_02073						AvcI1_03759												CpI1_04700												QA3_02655			ArI3_00220
glnQ_1		Glutamine transport ATP-binding protein GlnQ	5	5	1	1	72401	1	24212		602	842	783	ACN14a_02118						AvcI1_02049												CpI1_03368												QA3_02608			ArI3_00150
ureG		Urease accessory protein UreG	5	5	1	1	71761	1	41308		653	713	700	ACN14a_02496						AvcI1_01935												CpI1_01439												QA3_00777			ArI3_04985
group_1885		putative FAD-linked oxidoreductase	5	5	1	1	71774	1	41325		1697	1766	1722	ACN14a_02501					AvVan_02177													CpI1_01444												QA3_00783			ArI3_04990
mshC		L-cysteine:1D-myo-inositol 2-amino-2-deoxy-alpha-D-glucopyranoside ligase	5	5	1	1	71841	1	32209		1256	1319	1280	ACN14a_02551						AvcI1_01055												CpI1_01470												QA3_00814			ArI3_05018
livF_6		High-affinity branched-chain amino acid transport ATP-binding protein LivF	5	5	1	1	81751	1	12538		818	893	846	ACN14a_02762						AvcI1_04208												CpI1_01185												QA3_01003			ArI3_06044
lptB_7		Lipopolysaccharide export system ATP-binding protein LptB	5	5	1	1	81702	1	12582		1658	2771	2533	ACN14a_02794						AvcI1_04240												CpI1_01153												QA3_01040			ArI3_06010
fldA_7		Cinnamoyl-CoA:phenyllactate CoA-transferase	5	5	1	1	81700	1	12584		1211	1295	1227	ACN14a_02795						AvcI1_04241												CpI1_01152												QA3_01041			ArI3_06007
group_1903		Putative short-chain type dehydrogenase/reductase/MSMEI_5872	5	5	1	1	108878	1	39444		716	815	795	ACN14a_02976						AvcI1_01710												CpI1_05320												QA3_01239			ArI3_05794
bcd_2		Acyl-CoA dehydrogenase, short-chain specific	5	5	1	1	109121	1	87589		647	1199	1088	ACN14a_03019						AvcI1_01666												CpI1_03197												QA3_01296			ArI3_05743
limB_4		Limonene 1,2-monooxygenase	5	5	1	1	109032	1	103251		905	1100	1055	ACN14a_03070						AvcI1_02532												CpI1_02270												QA3_01352			ArI3_05688
group_1916		Acyl-CoA dehydrogenase, short-chain specific	5	5	1	1	91222	1	103432		455	1016	902	ACN14a_03113						AvcI1_02487												CpI1_02337												QA3_01396			ArI3_05619
pdhR_6		Pyruvate dehydrogenase complex repressor	5	5	1	1	14677	1	108304		824	863	842	ACN14a_03155						AvcI1_05903												CpI1_04254												QA3_01438			ArI3_05565
group_1918		Putative short-chain type dehydrogenase/reductase	5	5	1	1	14686	1	108330		656	1043	933	ACN14a_03163						AvcI1_05895												CpI1_04246												QA3_01448			ArI3_05557
ald_3		3-succinoylsemialdehyde-pyridine dehydrogenase	5	5	1	1	14926	1	108350		1442	1523	1495	ACN14a_03173						AvcI1_03719												CpI1_00526												QA3_01467			ArI3_05549
group_1951		hypothetical protein	5	5	1	1	32033	1	97625		617	800	759	ACN14a_03778						AvcI1_01310												CpI1_02685												QA3_00711			ArI3_04909
mftE_1		Putative mycofactocin system creatinine amidohydrolase family protein MftE	5	5	1	1	31945	1	97541		773	773	773	ACN14a_03809						AvcI1_01279												CpI1_02653												QA3_00674			ArI3_04877
zntR_1		HTH-type transcriptional regulator ZntR	5	5	1	1	31920	1	97524		557	803	637	ACN14a_03822						AvcI1_01266												CpI1_04942												QA3_00662			ArI3_04861
group_1962		Actinorhodin polyketide putative beta-ketoacyl synthase 1	5	5	1	1	36975	1	55373		770	1295	1185	ACN14a_03927						AvcI1_06297												CpI1_05050												QA3_00558			ArI3_04751
group_1971		Putative glutamate--cysteine ligase 2	5	5	1	1	56186	1	73192		1616	2579	2384	ACN14a_04017					AvVan_01352	AvcI1_06388																								QA3_00416			ArI3_04612
pimC		GDP-mannose-dependent alpha-(1-6)-phosphatidylinositol dimannoside mannosyltransferase	5	5	1	1	54948	1	105675		1193	1409	1274	ACN14a_04036						AvcI1_02276												CpI1_00776												QA3_00395			ArI3_04593
lhgO_1		L-2-hydroxyglutarate oxidase LhgO	5	5	1	1	55046	1	105788		977	1283	1221	ACN14a_04051						AvcI1_02291												CpI1_00791												QA3_00380			ArI3_04578
glgC		Glucose-1-phosphate adenylyltransferase	5	5	1	1	55661	1	96445		1238	1352	1260	ACN14a_04073						AvcI1_02313												CpI1_00813												QA3_00358			ArI3_04557
mftR_1		Putative mycofactocin biosynthesis transcriptional regulator MftR	5	5	1	1	14446	1	112482		548	686	626	ACN14a_04238						AvcI1_02226												CpI1_01031												QA3_00191			ArI3_04415
group_1997		hypothetical protein	5	5	1	1	74741	1	48250		200	653	494	ACN14a_04391					AvVan_00763	AvcI1_00895												CpI1_06225															ArI3_04247
corC_4		Magnesium and cobalt efflux protein CorC	5	5	1	1	74752	1	48266		1073	1505	1416	ACN14a_04401						AvcI1_00885												CpI1_06216												QA3_00024			ArI3_04238
act_2		Methanol dehydrogenase activator	5	5	1	1	3840	1	15287		623	680	634	ACN14a_04611						AvcI1_05192												CpI1_04673												QA3_06220			ArI3_04019
group_2028	rpe	Ribulose-phosphate 3-epimerase	5	5	1	1	82032	1	74681		710	725	713	ACN14a_04652						AvcI1_00049												CpI1_03688												QA3_06183			ArI3_03974
group_2035		putative Na(+)/H(+) exchanger	5	5	1	1	83070	1	104065		1436	1751	1654	ACN14a_04763						AvcI1_00399												CpI1_02415												QA3_06052			ArI3_03850
group_2038		putative FAD-linked oxidoreductase	5	5	1	1	32960	1	47869		1196	1451	1373	ACN14a_04878						AvcI1_03485												CpI1_03944												QA3_05955			ArI3_03711
group_2039		hypothetical protein	5	5	1	1	32948	1	97889		590	1457	1243	ACN14a_04890						AvcI1_03473												CpI1_03952												QA3_05947			ArI3_03702
group_2040		hypothetical protein	5	5	1	1	32925	1	97901		1019	3386	2879	ACN14a_04905						AvcI1_03458												CpI1_03961												QA3_05937			ArI3_03691
norG_2		HTH-type transcriptional regulator NorG	5	5	1	1	32244	1	97960		1400	1457	1440	ACN14a_04941						AvcI1_03422												CpI1_04913												QA3_05889			ArI3_03648
group_2049		hypothetical protein	5	5	1	1	32427	1	98027		338	470	418	ACN14a_04976			AgPm24_00858			AvcI1_04479														Dg1_00468										QA3_01601
group_2050	fabG_11	3-oxoacyl-[acyl-carrier-protein] reductase FabG	5	5	1	1	32339	1	98022		701	701	701	ACN14a_04981						AvcI1_04484												CpI1_03770												QA3_05857			ArI3_03615
group_2051		hypothetical protein	5	5	1	1	32337	1	1665		836	890	876	ACN14a_04983						AvcI1_04486												CpI1_03772												QA3_05849			ArI3_03613
truB		tRNA pseudouridine synthase B	5	5	1	1	88685	1	18187		833	923	905	ACN14a_05126						AvcI1_00864												CpI1_03908												QA3_05714			ArI3_03475
ftsY		Signal recognition particle receptor FtsY	5	5	1	1	99792	1	18457		1022	1277	1221	ACN14a_05163						AvcI1_00136												CpI1_02741												QA3_05678			ArI3_03436
glgE1		Alpha-1,4-glucan:maltose-1-phosphate maltosyltransferase 1	5	5	1	1	100302	1	16291		875	2033	1799	ACN14a_05251						AvcI1_03295												CpI1_03446												QA3_05589			ArI3_03346
lysA		Diaminopimelate decarboxylase	5	5	1	1	31462	1	85152		1364	1460	1424	ACN14a_05298						AvcI1_03248												CpI1_01663												QA3_05540			ArI3_03291
walR_3		Transcriptional regulatory protein WalR	5	5	1	1	76998	1	85177		341	386	377	ACN14a_05301						AvcI1_03245												CpI1_01661												QA3_05538			ArI3_03289
group_2102		hypothetical protein	5	5	1	1	30560	1	70254		608	989	695	ACN14a_05414						AvcI1_01359												CpI1_02086												QA3_05436			ArI3_03168
phoD		Alkaline phosphatase D	5	5	1	1	30564	1	70256		1637	1769	1721	ACN14a_05416						AvcI1_01361												CpI1_02084												QA3_05434			ArI3_03166
group_2122		hypothetical protein	5	5	1	1	92350	1	72272		515	812	752	ACN14a_05690						AvcI1_01632												CpI1_05215												QA3_05238			ArI3_02960
rspR		HTH-type transcriptional repressor RspR	5	5	1	1	92631	1	71336		614	725	654	ACN14a_05711						AvcI1_01653												CpI1_05195												QA3_05217			ArI3_02940
group_2128		hypothetical protein	5	5	1	1	109553	1	71425		884	1820	1483	ACN14a_05761						AvcI1_05670												CpI1_05594												QA3_05156			ArI3_02877
gloC_4		Hydroxyacylglutathione hydrolase GloC	5	5	1	1	54163	1	65882		842	872	848	ACN14a_05843						AvcI1_05489												CpI1_04414												QA3_05070			ArI3_02782
nudL_2		putative Nudix hydrolase NudL	5	5	1	1	54169	1	65810		422	1055	852	ACN14a_05848						AvcI1_05484												CpI1_04419												QA3_05064			ArI3_02777
mqnB		Futalosine hydrolase	5	5	1	1	23633	1	83918		980	1028	1016	ACN14a_06003						AvcI1_01116												CpI1_02610												QA3_04911			ArI3_02611
gluP		Rhomboid protease GluP	5	5	1	1	23726	1	83954		452	1025	839	ACN14a_06032						AvcI1_01144												CpI1_02581												QA3_04882			ArI3_02582
group_2155		hypothetical protein	5	5	1	1	23734	1	83967		611	1631	1383	ACN14a_06036						AvcI1_01148												CpI1_02577												QA3_04878			ArI3_02578
thlA		Acetyl-CoA acetyltransferase	5	5	1	1	23737	1	83974		1220	2150	1406	ACN14a_06039						AvcI1_01152												CpI1_02574												QA3_04875			ArI3_02575
hxlR		HTH-type transcriptional activator HxlR	5	5	1	1	23835	1	84088		410	428	424	ACN14a_06056						AvcI1_01169												CpI1_02557												QA3_04857			ArI3_02559
group_2165		hypothetical protein	5	5	1	1	49543	1	92253		146	677	363		ARgP5_00122																						EUN1f_03128			G2_06275				QA3_02306	R43_08395
mshD_3		Mycothiol acetyltransferase	5	5	1	1	98302	1	64180		404	467	434		ARgP5_03973												BMG5.36_02848		CN3_04994									EUN1h_01650				M16386_02004
group_2173		hypothetical protein	5	5	1	1	89530	1	112282		326	326	326		ARgP5_04603		AgPm24_04928		AvVan_00286				BMG5.11_08930																Ea1.12_00643
group_2183		hypothetical protein	5	5	1	1	110993	1	20227		575	575	575				AgPm24_03336								BMG5.23_03633			CCl3_02674			CeD_03735										KB5_03232
bcpB_1		Putative peroxiredoxin	5	5	1	1	97743	1	51315		446	557	470			AgB32_04669	AgPm24_00678												CN3_05311									EUN1h_01088				M16386_00477
group_22184		hypothetical protein	5	5	1	1	67832	1	53870		158	158	158	ACN14a_00039						AvcI1_00667												CpI1_01702												QA3_04735			ArI3_02425
group_22206	nreC_1	Oxygen regulatory protein NreC	5	5	1	1	67938	1	54253		644	644	644	ACN14a_00077						AvcI1_00705												CpI1_01740												QA3_04696			ArI3_02385
espI		ESX-1 secretion-associated protein EspI	5	5	1	1	23609	1	83876		101	3119	2381	ACN14a_05988					AvVan_03733	AvcI1_05630												CpI1_02629															ArI3_02630
espI_2		hypothetical protein	5	5	1	1	81960	1	73970		554	2171	1683	ACN14a_04647						AvcI1_00054												CpI1_03694												QA3_06188			ArI3_03981
group_2231		hypothetical protein	5	5	1	1	75802	1	33073		593	1733	1415	ACN14a_01554						AvcI1_05616												CpI1_03478												QA3_03198			ArI3_00792
group_22427		hypothetical protein	5	5	1	1	83291	1	12433		359	359	359	ACN14a_00427						AvcI1_02957												CpI1_02465												QA3_04320			ArI3_01999
group_2243		hypothetical protein	5	5	1	1	110637	1	13593		323	332	330								BCU110501_00702		BMG5.11_08637									CpI1_02524							Ea1.12_05707								ArI3_01940
group_2244		Soluble epoxide hydrolase	5	5	1	1	110564	1	13517		107	1097	897								BCU110501_00731		BMG5.11_08678											Dg1_00590					Ea1.12_05749				Cj_00709
group_22489	rcp1_2	Response regulator rcp1	5	5	1	1	110155	1	11042		440	440	440	ACN14a_00570						AvcI1_02812												CpI1_02810												QA3_04167			ArI3_01835
group_2249	clpB_2	Chaperone protein ClpB	5	5	1	1	32742	1	100187		2636	2636	2636								BCU110501_01086								CN3_02530									EUN1h_08022				M16386_04399				EuI1c_06480
group_22548		hypothetical protein	5	5	1	1	74246	1	47694		209	209	209	ACN14a_00675						AvcI1_04326												CpI1_03329												QA3_04056			ArI3_01728
mqnA		Chorismate dehydratase	5	5	1	1	86706	1	6597		860	860	860	ACN14a_00879						AvcI1_04013												CpI1_01351												QA3_03853			ArI3_01509
group_22679	rplR	50S ribosomal protein L18	5	5	1	1	42304	7	9		374	374	374	ACN14a_00961						AvcI1_03931												CpI1_05430												QA3_03766			ArI3_01423
group_22682		hypothetical protein	5	5	1	1	42735	3	131		572	575	573	ACN14a_00981						AvcI1_03911												CpI1_05451												QA3_03746			ArI3_01402
group_2270		hypothetical protein	5	5	1	1	7854	1	47038		677	695	686								BCU110501_02794		BMG5.11_04224							Cc1.17_05211									Ea1.12_00922				Cj_04030
group_22735	bioC_2	Malonyl-[acyl-carrier protein] O-methyltransferase	5	5	1	1	5525	1	42327		713	713	713	ACN14a_01096						AvcI1_05805												CpI1_00644												QA3_03615			ArI3_01277
bmrA_2		Putative multidrug export ATP-binding/permease protein	5	5	1	1	81012	1	8342		242	1787	1467								BCU110501_03678		BMG5.11_04617							Cc1.17_05300									Ea1.12_02800				Cj_04451
group_2292		hypothetical protein	5	5	1	1	81285	1	8435		1325	1358	1337								BCU110501_03932		BMG5.11_06661							Cc1.17_04850									Ea1.12_06532				Cj_05538
group_2293		Putative cytochrome P450 123	5	5	1	1	81289	1	8438		1196	1229	1209								BCU110501_03935		BMG5.11_06664							Cc1.17_04853									Ea1.12_06535				Cj_05541
group_22979		hypothetical protein	5	5	1	1	50461	1	61833		182	182	182	ACN14a_01560						AvcI1_02657												CpI1_03606												QA3_03191			ArI3_00786
group_2300		hypothetical protein	5	5	1	1	24056	1	95181		434	1139	916								BCU110501_04087		BMG5.11_09864	BMG5.12_05333															Ea1.12_06484				Cj_01175
group_23056		hypothetical protein	5	5	1	1	114394	1	33339		938	938	938	ACN14a_01739						AvcI1_06103												CpI1_00151												QA3_02982			ArI3_00576
group_23115		Putative heme-dependent peroxidase	5	5	1	1	105641	1	33717		695	695	695	ACN14a_01858						AvcI1_02424												CpI1_02964												QA3_02870			ArI3_00458
group_23223	mmgC_4	Acyl-CoA dehydrogenase	5	5	1	1	72422	1	24023		1154	1154	1154	ACN14a_02103						AvcI1_03729												CpI1_05267												QA3_02628			ArI3_00186
msuD_1		Methanesulfonate monooxygenase	5	5	1	1	13134	1	63307		1199	1199	1199	ACN14a_02207						AvcI1_02138												CpI1_04847												QA3_02490			ArI3_00058
fldA_3		Cinnamoyl-CoA:phenyllactate CoA-transferase	5	5	1	1	81749	1	12542		1217	1217	1217	ACN14a_02764						AvcI1_04210												CpI1_01183												QA3_01005			ArI3_06042
group_23680		Putative coenzyme F420-dependent oxidoreductase	5	5	1	1	81667	1	12625		1007	1007	1007	ACN14a_02811						AvcI1_04257												CpI1_01132												QA3_01067			ArI3_05988
hcaR_1		Hca operon transcriptional activator HcaR	5	5	1	1	8734	1	60513		941	941	941	ACN14a_02849						AvcI1_03205												CpI1_05240												QA3_01108			ArI3_05961
fgd2_2		F420-dependent hydroxymycolic acid dehydrogenase	5	5	1	1	109131	1	87602		1097	1097	1097	ACN14a_03009						AvcI1_01676												CpI1_03205												QA3_01281			ArI3_05753
group_23796	adhB_2	Alcohol dehydrogenase B	5	5	1	1	109129	1	87600		1127	1130	1128	ACN14a_03011						AvcI1_01674												CpI1_03203												QA3_01283			ArI3_05751
bphA2		Biphenyl 2,3-dioxygenase subunit beta	5	5	1	1	109087	1	87562		524	524	524	ACN14a_03034						AvcI1_02568												CpI1_03182												QA3_01317			ArI3_05726
group_23806		hypothetical protein	5	5	1	1	109079	1	87556		1166	1166	1166	ACN14a_03037						AvcI1_02565												CpI1_03179												QA3_01320			ArI3_05723
group_23809	mcd	(2S)-methylsuccinyl-CoA dehydrogenase	5	5	1	1	109064	1	87541		1169	1169	1169	ACN14a_03046						AvcI1_02556												CpI1_03169												QA3_01329			ArI3_05713
group_23811		Putative acyl-CoA dehydrogenase FadE17	5	5	1	1	109062	1	103221		1172	1172	1172	ACN14a_03048						AvcI1_02554												CpI1_03167												QA3_01331			ArI3_05711
fadI		3-ketoacyl-CoA thiolase	5	5	1	1	109058	1	103223		1145	1145	1145	ACN14a_03050						AvcI1_02552												CpI1_03165												QA3_01333			ArI3_05709
group_23839		hypothetical protein	5	5	1	1	91213	1	103439		1286	1286	1286	ACN14a_03106						AvcI1_02494												CpI1_02330												QA3_01388			ArI3_05626
crt_5		Short-chain-enoyl-CoA hydratase	5	5	1	1	91224	1	103430		806	806	806	ACN14a_03115						AvcI1_02485												CpI1_02339												QA3_01398			ArI3_05617
group_23842		putative enoyl-CoA hydratase 1	5	5	1	1	91230	1	103427		473	473	473	ACN14a_03118						AvcI1_02482												CpI1_02342												QA3_01401			ArI3_05614
group_23846		hypothetical protein	5	5	1	1	91236	1	103421		1217	1217	1217	ACN14a_03122						AvcI1_02478												CpI1_02346												QA3_01405			ArI3_05610
group_23849		hypothetical protein	5	5	1	1	91245	1	108256		458	458	458	ACN14a_03128						AvcI1_02472												CpI1_02352												QA3_01411			ArI3_05603
yhfS		Putative acetyl-CoA C-acetyltransferase YhfS	5	5	1	1	91253	1	108283		1160	1160	1160	ACN14a_03140						AvcI1_05351												CpI1_04269												QA3_01423			ArI3_05581
group_23853		putative oxidoreductase	5	5	1	1	91252	1	108284		770	770	770	ACN14a_03141						AvcI1_05350												CpI1_04268												QA3_01424			ArI3_05580
group_23855		hypothetical protein	5	5	1	1	14658	1	108288		839	839	839	ACN14a_03143						AvcI1_05348												CpI1_04266												QA3_01426			ArI3_05578
budC_2		Diacetyl reductase [(S)-acetoin forming]	5	5	1	1	14682	1	108314		752	752	752	ACN14a_03160						AvcI1_05898												CpI1_04249												QA3_01445			ArI3_05560
group_23959		hypothetical protein	5	5	1	1	11170	1	108815		281	281	281	ACN14a_03314						AvcI1_04773												CpI1_00389												QA3_01618			ArI3_05413
msuD_4		Methanesulfonate monooxygenase	5	5	1	1	11803	1	11861		1172	1172	1172	ACN14a_03459						AvcI1_04918												CpI1_05708												QA3_01800			ArI3_05249
group_24104	fadA_2	3-ketoacyl-CoA thiolase	5	5	1	1	108350	1	12007		1172	1172	1172	ACN14a_03558						AvcI1_04725												CpI1_01881												QA3_00909			ArI3_05109
group_24105		putative oxidoreductase	5	5	1	1	108346	1	12008		767	767	767	ACN14a_03559						AvcI1_04726												CpI1_01882												QA3_00908			ArI3_05108
bfr_2		Bacterioferritin	5	5	1	1	36881	1	55655		482	482	482	ACN14a_03879						AvcI1_06249												CpI1_05003												QA3_00603			ArI3_04800
mutB_1		putative methylmalonyl-CoA mutase large subunit	5	5	1	1	74765	1	48293		2249	2249	2249	ACN14a_04410						AvcI1_00876												CpI1_06206												QA3_00011			ArI3_04228
ctaF		Cytochrome c oxidase polypeptide 4	5	5	1	1	17489	1	1937		401	401	401	ACN14a_04559						AvcI1_06445												CpI1_06281												QA3_06271			ArI3_04090
group_24664		hypothetical protein	5	5	1	1	89515	1	1969		170	170	170	ACN14a_04574						AvcI1_06430												CpI1_06266												QA3_06253			ArI3_04074
group_24822		putative enoyl-CoA hydratase echA12	5	5	1	1	32957	1	47865		788	788	788	ACN14a_04881						AvcI1_03482												CpI1_03947												QA3_05952			ArI3_03708
eno		Enolase	5	5	1	1	78912	1	43192		1283	1283	1283	ACN14a_05557						AvcI1_01503												CpI1_01967												QA3_05314			ArI3_03047
group_25281		Putative pyridoxine/pyridoxamine 5'-phosphate oxidase	5	5	1	1	109243	1	87382		392	392	392	ACN14a_05812						AvcI1_05520												CpI1_04381												QA3_05100			ArI3_02817
group_25292		hypothetical protein	5	5	1	1	54172	1	65812		236	236	236	ACN14a_05846						AvcI1_05486												CpI1_04417												QA3_05066			ArI3_02779
group_2537		hypothetical protein	5	5	1	1	41321	1	79393	Hypothetical protein with no hits to refseq/uniprot/clusters/cdd/tigrfams/pfam overlapping another protein with hits	191	1244	437									BMG5.1_02924				BMG5.30_03359													Ea1.12_02488		KB5_02072		Cj_02884
parA_1		Chromosome partitioning protein ParA	5	5	1	1	68229	1	82692		1061	1061	1061	ACN14a_06087						AvcI1_01198												CpI1_02129												QA3_04827			ArI3_02521
ubiG_4		Ubiquinone biosynthesis O-methyltransferase	5	5	1	1	22331	1	86762		719	797	736										BMG5.11_02784	BMG5.12_04540						Cc1.17_02837									Ea1.12_05489				Cj_01368
xylA_1		Xylose isomerase	5	5	1	1	80970	1	8311		1211	1244	1224										BMG5.11_04614	BMG5.12_02070						Cc1.17_03822									Ea1.12_02803				Cj_04448
yfiR		putative HTH-type transcriptional regulator YfiR	5	5	1	1	33971	1	106190		539	686	656										BMG5.11_09450	BMG5.12_02075						Cc1.17_03874									Ea1.12_05987				Cj_04856
group_2750	mhqP_2	Putative oxidoreductase MhqP	5	5	1	1	166	1	105960		488	614	576										BMG5.11_09697	BMG5.12_05044						Cc1.17_03209									Ea1.12_00828				Cj_06443
group_2751		hypothetical protein	5	5	1	1	25340	1	107656		173	2501	672										BMG5.11_09794									CpI1_00374			Dg2_05504				Ea1.12_00324								ArI3_05399
group_2772	radA	DNA repair protein RadA	5	5	1	1	53957	1	66921		1232	1484	1344											BMG5.12_02976												EI5C_01625	EUN1f_05561			G2_04987					R43_05592
asnB_2		Asparagine synthetase [glutamine-hydrolyzing] 1	5	5	1	1	56321	1	73210		1715	1844	1780											BMG5.12_03615						Cc1.17_00055							EUN1f_06575			G2_00182					R43_03434
group_2778		hypothetical protein	5	5	1	1	63178	1	66305		1163	1166	1163											BMG5.12_03661						Cc1.17_04285							EUN1f_05361			G2_06370					R43_00503
group_2779		hypothetical protein	5	5	1	1	63242	1	66401		143	149	145											BMG5.12_03688						Cc1.17_04312							EUN1f_00726			G2_06399					R43_00531
mec		CysO-cysteine peptidase	5	5	1	1	34573	1	28389		446	446	446											BMG5.12_05197						Cc1.17_04357							EUN1f_02805			G2_04394					R43_00579
group_2905		hypothetical protein	5	5	1	1	71524	1	39767		872	2372	1209												BMG5.23_04511			CCl3_00165			CeD_01213						EUN1f_06917				KB5_02010
comR_1		HTH-type transcriptional repressor ComR	5	5	1	1	38908	1	25704		611	644	617														BMG5.36_00510		CN3_01249									EUN1h_01571				M16386_00208				EuI1c_03372
stp_2		Multidrug resistance protein Stp	5	5	1	1	38907	1	25488		1529	1532	1531														BMG5.36_00511		CN3_01248									EUN1h_01572				M16386_00209				EuI1c_03371
group_2932		hypothetical protein	5	5	1	1	33262	1	105288		995	995	995														BMG5.36_02457		CN3_02556									EUN1h_08048				M16386_01390				EuI1c_03219
slmA_2		Nucleoid occlusion factor SlmA	5	5	1	1	33268	1	105293		656	740	703														BMG5.36_02462		CN3_02551									EUN1h_08043				M16386_01395				EuI1c_03224
mppJ		Phenylpyruvate C(3)-methyltransferase	5	5	1	1	33269	1	105294		1115	1115	1115														BMG5.36_02463		CN3_02550									EUN1h_08042				M16386_01396				EuI1c_03225
group_2935		putative FAD-linked oxidoreductase	5	5	1	1	33270	1	105295		1424	1424	1424														BMG5.36_02464		CN3_02549									EUN1h_08041				M16386_01397				EuI1c_03226
pheA_1		Prephenate dehydratase	5	5	1	1	33271	1	105296		929	944	935														BMG5.36_02465		CN3_02548									EUN1h_08040				M16386_01398				EuI1c_03227
stp_8		Multidrug resistance protein Stp	5	5	1	1	33274	1	105298		1490	1505	1496														BMG5.36_02467		CN3_02545									EUN1h_08037				M16386_01400				EuI1c_03229
andAa		Anthranilate 1,2-dioxygenase system ferredoxin--NAD(+) reductase component	5	5	1	1	86295	1	36725		185	1355	1121														BMG5.36_02492		CN3_03444				DC12_03122					EUN1h_03294				M16386_03421
araA_2		L-arabinose isomerase	5	5	1	1	39022	1	91091		875	1532	1400														BMG5.36_02508		CN3_04604				DC12_05131					EUN1h_07821								EuI1c_03486
ord_7		2,4-diaminopentanoate dehydrogenase	5	5	1	1	39574	1	58101		1022	1022	1022														BMG5.36_02629		CN3_04643									EUN1h_08068				M16386_03887				EuI1c_04323
fusA_1		Elongation factor G	5	5	1	1	42215	19	3		437	2093	1761														BMG5.36_05114		CN3_00330				DC12_03652					EUN1h_00476				M16386_01002
group_2991		Putative heme-dependent peroxidase	5	5	1	1	105400	1	33936		752	785	778														BMG5.36_07486		CN3_05439									EUN1h_01216				M16386_02814				EuI1c_02309
yfmJ_2		Putative NADP-dependent oxidoreductase YfmJ	5	5	1	1	62767	1	92220		1004	1004	1004																CN3_06476	Cc1.17_06562							EUN1f_00981	EUN1h_05415		G2_07766
group_3019		hypothetical protein	5	5	1	1	12832	1	64186		101	1484	758																	Cc1.17_01899							EUN1f_00575			G2_05696		M16386_02001			R43_07821
group_3188		hypothetical protein	5	5	1	1	64697	1	59421		365	530	431	ACN14a_00012						AvcI1_00640												CpI1_00722												QA3_04760			ArI3_02451
group_3189		hypothetical protein	5	5	1	1	64683	1	59420		377	377	377	ACN14a_00013						AvcI1_00641												CpI1_00721												QA3_04759			ArI3_02450
group_3190		hypothetical protein	5	5	1	1	64677	1	59413		617	617	617	ACN14a_00017						AvcI1_00645												CpI1_00718												QA3_04757			ArI3_02447
group_3191	mshA_1	D-inositol 3-phosphate glycosyltransferase	5	5	1	1	64666	1	59404		1415	1451	1431	ACN14a_00020						AvcI1_00648												CpI1_00715												QA3_04754			ArI3_02444
ohrB		Organic hydroperoxide resistance protein OhrB	5	5	1	1	64665	1	59402		428	428	428	ACN14a_00021					AvVan_00688	AvcI1_00649												CpI1_00714															ArI3_02443
group_3193	glnB_1	Nitrogen regulatory protein P-II	5	5	1	1	64655	1	59393		338	338	338	ACN14a_00026						AvcI1_00654												CpI1_01689												QA3_04748			ArI3_02438
group_3196		putative endopeptidase	5	5	1	1	67833	1	53873		995	995	995	ACN14a_00038					AvVan_01438	AvcI1_00666												CpI1_01701															ArI3_02426
prkC_1		Serine/threonine-protein kinase PrkC	5	5	1	1	67826	1	53865		2579	2699	2648	ACN14a_00042						AvcI1_00670												CpI1_01704												QA3_04732			ArI3_02423
znuC		High-affinity zinc uptake system ATP-binding protein ZnuC	5	5	1	1	67960	1	54230		758	758	758	ACN14a_00070						AvcI1_00698												CpI1_01732												QA3_04703			ArI3_02393
group_3202		hypothetical protein	5	5	1	1	67941	1	54249		281	356	306	ACN14a_00075						AvcI1_00703												CpI1_01737												QA3_04698			ArI3_02388
group_3204		putative HTH-type transcriptional regulator	5	5	1	1	67382	1	54532		431	542	453	ACN14a_00099						AvcI1_00727												CpI1_01763												QA3_04670			ArI3_02362
group_3209		hypothetical protein	5	5	1	1	91084	1	32431		434	434	434	ACN14a_00146						AvcI1_04571												CpI1_01528												QA3_04620			ArI3_02305
srpR		HTH-type transcriptional regulator SrpR	5	5	1	1	91091	1	32439		587	611	597	ACN14a_00150						AvcI1_04575												CpI1_01532												QA3_04616			ArI3_02301
bmr3_1		Multidrug resistance protein 3	5	5	1	1	91095	1	32450		1484	1520	1500	ACN14a_00151						AvcI1_04576												CpI1_01533												QA3_04615			ArI3_02300
group_3212		hypothetical protein	5	5	1	1	91489	1	79693		179	188	184	ACN14a_00240						AvcI1_05705												CpI1_01575												QA3_04538			ArI3_02256
pqqE		hypothetical protein	5	5	1	1	91470	1	10295		1322	1367	1343	ACN14a_00255						AvcI1_04463												CpI1_04193												QA3_04527			ArI3_02248
group_3219		hypothetical protein	5	5	1	1	91469	1	10296		1157	1175	1166	ACN14a_00256						AvcI1_04462												CpI1_04192												QA3_04526			ArI3_02247
ectD		Ectoine dioxygenase	5	5	1	1	91468	1	10302		836	845	841	ACN14a_00257						AvcI1_04461												CpI1_04191												QA3_04525			ArI3_02246
fabG2		putative oxidoreductase	5	5	1	1	91404	1	10365		830	830	830	ACN14a_00279						AvcI1_04439												CpI1_04152												QA3_04488			ArI3_02207
group_3224		hypothetical protein	5	5	1	1	91397	1	10366		2078	2078	2078	ACN14a_00282						AvcI1_04436												CpI1_04151												QA3_04485			ArI3_02206
group_3225		hypothetical protein	5	5	1	1	91394	1	10263		854	1031	995	ACN14a_00285					AvVan_02932	AvcI1_04433												CpI1_06023															ArI3_02203
aam_1		Acylamidase	5	5	1	1	91389	1	10371		1418	1418	1418	ACN14a_00287						AvcI1_04431												CpI1_06025												QA3_04480			ArI3_02200
embR_6		Transcriptional regulatory protein EmbR	5	5	1	1	91310	1	10256		782	938	839	ACN14a_00291						AvcI1_04427												CpI1_06028												QA3_04477			ArI3_02197
efpA_7		putative MFS-type transporter EfpA	5	5	1	1	91325	1	10247		1484	1496	1488	ACN14a_00297						AvcI1_04421												CpI1_06034												QA3_04471			ArI3_02191
group_3229		hypothetical protein	5	5	1	1	91328	1	10250		422	422	422	ACN14a_00300						AvcI1_04418												CpI1_06037												QA3_04468			ArI3_02188
group_3230		Putative acyl-CoA dehydrogenase FadE17	5	5	1	1	108001	1	10521		1202	1205	1202	ACN14a_00335						AvcI1_03022												CpI1_02217												QA3_04423			ArI3_02152
acsA_1		Acetyl-coenzyme A synthetase	5	5	1	1	108020	1	10541		1883	1886	1883	ACN14a_00338						AvcI1_03019												CpI1_02228												QA3_04420			ArI3_02139
paaG_4		1,2-epoxyphenylacetyl-CoA isomerase	5	5	1	1	108040	1	10595		785	785	785	ACN14a_00351						AvcI1_03006												CpI1_02241												QA3_04403			ArI3_02126
group_3234		hypothetical protein	5	5	1	1	108055	1	12472		1079	1115	1097	ACN14a_00359						AvcI1_02998												CpI1_02253												QA3_04364			ArI3_02114
group_3236		hypothetical protein	5	5	1	1	81560	1	12484		413	413	413	ACN14a_00367						AvcI1_02990												CpI1_02263												QA3_04354			ArI3_02104
pksS_2		Polyketide biosynthesis cytochrome P450 PksS	5	5	1	1	83577	1	12435		1286	1286	1286	ACN14a_00425						AvcI1_02959												CpI1_02463												QA3_04322			ArI3_02001
rpsR1_1		30S ribosomal protein S18 1	5	5	1	1	83287	1	12425		254	254	254	ACN14a_00430						AvcI1_02954												CpI1_02468												QA3_04317			ArI3_01996
perA		GDP-perosamine synthase	5	5	1	1	83263	1	12400		1130	1130	1130	ACN14a_00445						AvcI1_02939												CpI1_02481												QA3_04303			ArI3_01983
fabG_10		3-oxoacyl-[acyl-carrier-protein] reductase FabG	5	5	1	1	110254	1	20067		758	758	758	ACN14a_00474						AvcI1_02910												CpI1_02509												QA3_04268			ArI3_01955
group_3248		hypothetical protein	5	5	1	1	110255	1	20068		857	917	881	ACN14a_00475						AvcI1_02909												CpI1_02510												QA3_04267			ArI3_01954
group_3249		hypothetical protein	5	5	1	1	110262	1	20071		464	1166	1025	ACN14a_00478						AvcI1_02906												CpI1_02513												QA3_04265			ArI3_01951
vapC5		Ribonuclease VapC5	5	5	1	1	107079	1	11077		251	383	330	ACN14a_00493		AgB32_02365				AvcI1_02891												CpI1_02541															ArI3_01922
stp_3		Multidrug resistance protein Stp	5	5	1	1	107253	1	11391		1565	1799	1740	ACN14a_00509						AvcI1_02874												CpI1_06331												QA3_04238			ArI3_01909
ssuC_1		Putative aliphatic sulfonates transport permease protein SsuC	5	5	1	1	107258	1	11394		758	923	855	ACN14a_00514						AvcI1_02869												CpI1_06326												QA3_04235			ArI3_01904
ppc		Phosphoenolpyruvate carboxylase	5	5	1	1	110168	1	11400		2825	2825	2825	ACN14a_00518						AvcI1_02865												CpI1_06321												QA3_04231			ArI3_01898
yhdN_2		General stress protein 69	5	5	1	1	106594	1	21414		1028	1028	1028	ACN14a_00525						AvcI1_02858												CpI1_05765												QA3_04224			ArI3_01851
group_3256		hypothetical protein	5	5	1	1	106558	1	20668		587	608	591	ACN14a_00532						AvcI1_02851												CpI1_05772												QA3_04217			ArI3_01858
group_3257		hypothetical protein	5	5	1	1	109628	1	87715		641	641	641	ACN14a_00554						AvcI1_02828												CpI1_05680												QA3_04184			ArI3_01884
tadA		tRNA-specific adenosine deaminase	5	5	1	1	109632	1	87703		446	446	446	ACN14a_00557						AvcI1_02825												CpI1_05676												QA3_04181			ArI3_01888
group_3261		hypothetical protein	5	5	1	1	110160	1	11046		356	377	364	ACN14a_00566						AvcI1_02816												CpI1_02806												QA3_04171			ArI3_01839
cheB		hypothetical protein	5	5	1	1	110157	1	11044		1142	1196	1152	ACN14a_00568						AvcI1_02814												CpI1_02808												QA3_04169			ArI3_01837
group_3264		hypothetical protein	5	5	1	1	110127	1	29021		443	443	443	ACN14a_00583						AvcI1_02799												CpI1_02825												QA3_04156			ArI3_01819
tcrX_2		putative transcriptional regulatory protein TcrX	5	5	1	1	110106	1	29029		719	722	721	ACN14a_00587						AvcI1_02795												CpI1_02829												QA3_04152			ArI3_01815
cfiB		2-oxoglutarate carboxylase small subunit	5	5	1	1	110092	1	29051		3479	3488	3486	ACN14a_00595						AvcI1_02787												CpI1_02837												QA3_04142			ArI3_01806
group_3268		hypothetical protein	5	5	1	1	109696	1	29472		248	305	270	ACN14a_00608					AvVan_04300	AvcI1_02775												CpI1_02850															ArI3_01793
group_3270		hypothetical protein	5	5	1	1	109928	1	29330		1007	1073	1020	ACN14a_00622						AvcI1_02761												CpI1_02864												QA3_04107			ArI3_01779
group_3271	livF_5	High-affinity branched-chain amino acid transport ATP-binding protein LivF	5	5	1	1	109910	1	29314		794	803	801	ACN14a_00629						AvcI1_02754												CpI1_02871												QA3_04099			ArI3_01772
kduD_4		2-dehydro-3-deoxy-D-gluconate 5-dehydrogenase	5	5	1	1	74207	1	29254		761	761	761	ACN14a_00659						AvcI1_04342												CpI1_03343												QA3_04071			ArI3_01742
group_3275		hypothetical protein	5	5	1	1	74214	1	47667	Hypothetical protein with no hits to refseq/uniprot/clusters/cdd/tigrfams/pfam overlapping another protein with hits	419	419	419	ACN14a_00660						AvcI1_04341												CpI1_03342												QA3_04070			ArI3_01741
aidB		Putative acyl-CoA dehydrogenase AidB	5	5	1	1	74238	1	47682		1742	1742	1742	ACN14a_00669						AvcI1_04332												CpI1_03333												QA3_04062			ArI3_01732
msuE		FMN reductase (NADPH)	5	5	1	1	74241	1	47690		551	551	551	ACN14a_00674						AvcI1_04327												CpI1_03330												QA3_04057			ArI3_01729
yccF		Inner membrane protein YccF	5	5	1	1	74253	1	47701		389	389	389	ACN14a_00681						AvcI1_04320												CpI1_03323												QA3_04051			ArI3_01722
group_3282		hypothetical protein	5	5	1	1	74297	1	47750		2009	2207	2147	ACN14a_00690						AvcI1_04312												CpI1_03315												QA3_04045			ArI3_01713
uxuB		putative oxidoreductase UxuB	5	5	1	1	107147	1	11359		758	788	770	ACN14a_00760						AvcI1_04132												CpI1_04797												QA3_03974			ArI3_01677
group_3289		hypothetical protein	5	5	1	1	85375	1	61221		494	494	494	ACN14a_00821						AvcI1_04071												CpI1_01287												QA3_03912			ArI3_01573
group_3291		hypothetical protein	5	5	1	1	85329	1	61043		1298	1301	1299	ACN14a_00829						AvcI1_04063												CpI1_01295												QA3_03903			ArI3_01565
ppx		Exopolyphosphatase	5	5	1	1	85449	1	61178		1106	1271	1216	ACN14a_00840					AvVan_02457	AvcI1_04052												CpI1_01306															ArI3_01554
galE_2		UDP-glucose 4-epimerase	5	5	1	1	85486	1	61168		1040	1040	1040	ACN14a_00846						AvcI1_04046												CpI1_01312												QA3_03883			ArI3_01548
metG		Methionine--tRNA ligase	5	5	1	1	85507	1	61152		1511	1514	1512	ACN14a_00858						AvcI1_04034												CpI1_01325												QA3_03871			ArI3_01535
pspA_3		Phosphoserine phosphatase 1	5	5	1	1	85258	1	6664		680	923	728	ACN14a_00864						AvcI1_04028												CpI1_01334												QA3_03867			ArI3_01527
resA_1		Thiol-disulfide oxidoreductase ResA	5	5	1	1	85254	1	6658		350	620	544	ACN14a_00867					AvVan_02547	AvcI1_04025												CpI1_01337															ArI3_01524
plqA		4-hydroxybenzoate solanesyltransferase	5	5	1	1	87124	1	6630		956	965	963	ACN14a_00873						AvcI1_04019												CpI1_01343												QA3_03859			ArI3_01517
cysH		putative phosphoadenosine phosphosulfate reductase	5	5	1	1	85590	1	6540		671	671	671	ACN14a_00885						AvcI1_04007												CpI1_01356												QA3_03847			ArI3_01504
clcD_1		Carboxymethylenebutenolidase	5	5	1	1	86680	1	6566		716	716	716	ACN14a_00895						AvcI1_03997												CpI1_01365												QA3_03834			ArI3_01493
group_3302	nuoD	NADH-quinone oxidoreductase subunit D	5	5	1	1	86618	1	6810		1397	1412	1409	ACN14a_00900					AvVan_00326	AvcI1_03992												CpI1_01370															ArI3_01488
tsaE		tRNA threonylcarbamoyladenosine biosynthesis protein TsaE	5	5	1	1	42390	3	113		488	488	488	ACN14a_00989						AvcI1_03903												CpI1_05459												QA3_03738			ArI3_01394
group_3320	stkP_3	Serine/threonine-protein kinase PrkC	5	5	1	1	7130	1	44100		3494	3707	3561	ACN14a_01042						AvcI1_05857												CpI1_05516												QA3_03678			ArI3_01335
upp		Uracil phosphoribosyltransferase	5	5	1	1	73321	1	42017		638	638	638	ACN14a_01048						AvcI1_05851												CpI1_05522												QA3_03669			ArI3_01329
aspS		Aspartate--tRNA(Asp/Asn) ligase	5	5	1	1	73330	1	42024		1853	1856	1855	ACN14a_01052						AvcI1_05847												CpI1_05526												QA3_03662			ArI3_01325
tagG		Teichoic acid translocation permease protein TagG	5	5	1	1	5581	1	42288		941	941	941	ACN14a_01087						AvcI1_05814												CpI1_00652												QA3_03625			ArI3_01285
group_3333		hypothetical protein	5	5	1	1	106414	1	8121		296	296	296	ACN14a_01108						AvcI1_05791												CpI1_00632												QA3_03603			ArI3_01264
group_3334		hypothetical protein	5	5	1	1	106388	1	8154		392	410	399	ACN14a_01115						AvcI1_05784												CpI1_00625												QA3_03596			ArI3_01256
arcB		Aerobic respiration control sensor protein ArcB	5	5	1	1	112903	1	21801		152	1856	1166	ACN14a_01123						AvcI1_05776	BCU110501_00604											CpI1_00621															ArI3_01252
ahcY_1		Adenosylhomocysteinase	5	5	1	1	106469	1	21797		1319	1328	1325	ACN14a_01127						AvcI1_05772												CpI1_00618												QA3_03587			ArI3_01249
group_3338		Putative pyridoxine/pyridoxamine 5'-phosphate oxidase	5	5	1	1	106459	1	21789		479	479	479	ACN14a_01133						AvcI1_05766												CpI1_00612												QA3_03581			ArI3_01243
group_3340		hypothetical protein	5	5	1	1	4775	1	40533		1151	1190	1177	ACN14a_01156						AvcI1_05743												CpI1_00591												QA3_03558			ArI3_01222
group_3341		hypothetical protein	5	5	1	1	5049	1	110207		836	836	836	ACN14a_01190						AvcI1_05076												CpI1_04862												QA3_03525			ArI3_01149
nasD		Nitrite reductase [NAD(P)H]	5	5	1	1	5052	1	110209		2660	2675	2669	ACN14a_01192						AvcI1_05078												CpI1_04864												QA3_03523			ArI3_01146
group_3344		hypothetical protein	5	5	1	1	41541	1	95878		1025	1025	1025	ACN14a_01213			AgPm24_04085			AvcI1_03568		BMG5.1_04692				BMG5.30_04507
group_3345		hypothetical protein	5	5	1	1	41543	1	95880		902	959	947	ACN14a_01215			AgPm24_04083			AvcI1_03570		BMG5.1_04694				BMG5.30_04509
aqpZ_2		Aquaporin Z	5	5	1	1	35072	1	28708		776	776	776	ACN14a_01241						AvcI1_03596												CpI1_04569												QA3_03466			ArI3_01088
group_3348		Phthiodiolone/phenolphthiodiolone dimycocerosates ketoreductase	5	5	1	1	35079	1	28715		1097	1145	1128	ACN14a_01246						AvcI1_03601												CpI1_04565												QA3_03461			ArI3_01082
ydfJ_3		Membrane protein YdfJ	5	5	1	1	35086	1	28723		2288	2288	2288	ACN14a_01252						AvcI1_03607												CpI1_04559												QA3_03458			ArI3_01076
pds		15-cis-phytoene desaturase	5	5	1	1	35091	1	28733		1754	1778	1766	ACN14a_01257					AvVan_00594	AvcI1_03612												CpI1_04554															ArI3_01071
ribY		Riboflavin-binding protein RibY	5	5	1	1	35385	1	29499		1076	1091	1084	ACN14a_01273						AvcI1_03628												CpI1_05922												QA3_03437			ArI3_01053
allB		Allantoinase	5	5	1	1	63379	1	66616		1370	1370	1370	ACN14a_01283						AvcI1_05633												CpI1_05912												QA3_03427			ArI3_01042
alc		allantoicase	5	5	1	1	63380	1	66617		1535	1550	1547	ACN14a_01284						AvcI1_05634												CpI1_05911												QA3_03426			ArI3_01041
group_3360		hypothetical protein	5	5	1	1	63399	1	66642		1349	1349	1349	ACN14a_01304						AvcI1_04361												CpI1_05899												QA3_03407			ArI3_01028
group_3363		hypothetical protein	5	5	1	1	63404	1	66645		2282	2291	2289	ACN14a_01307						AvcI1_04364												CpI1_05896												QA3_03404			ArI3_01025
group_3364	galE_1	UDP-glucose 4-epimerase	5	5	1	1	63407	1	66652		995	995	995	ACN14a_01310						AvcI1_04367												CpI1_05893												QA3_03401			ArI3_01022
group_3365		hypothetical protein	5	5	1	1	63416	1	66658		797	800	797	ACN14a_01314						AvcI1_04371												CpI1_05889												QA3_03397			ArI3_01018
group_3367		Non-canonical purine NTP pyrophosphatase	5	5	1	1	63500	1	66679		623	701	664	ACN14a_01321						AvcI1_04379												CpI1_05883												QA3_03391			ArI3_01012
group_3369		putative HTH-type transcriptional regulator	5	5	1	1	63519	1	66693		437	446	438	ACN14a_01331					AvVan_02928	AvcI1_04389												CpI1_05874															ArI3_01003
group_3372		hypothetical protein	5	5	1	1	63544	1	66701		539	539	539	ACN14a_01342						AvcI1_04399												CpI1_05866												QA3_03370			ArI3_00995
group_3374		ABC transporter ATP-binding/permease protein	5	5	1	1	10014	1	66105		2555	2558	2556	ACN14a_01386						AvcI1_00284												CpI1_05820												QA3_03321			ArI3_00951
helD_1		DNA helicase IV	5	5	1	1	10030	1	66091		2621	2714	2693	ACN14a_01393					AvVan_02183	AvcI1_00277												CpI1_05812															ArI3_00943
group_3376		hypothetical protein	5	5	1	1	10074	1	55233		365	377	374	ACN14a_01407						AvcI1_00263												CpI1_03543												QA3_03293			ArI3_00928
mfpA		Pentapeptide repeat protein MfpA	5	5	1	1	10115	1	55254		614	614	614	ACN14a_01421						AvcI1_00249												CpI1_03559												QA3_03275			ArI3_00912
pksE_1		Polyketide biosynthesis protein PksE	5	5	1	1	10185	1	55288		1601	1775	1685	ACN14a_01468						AvcI1_00202												CpI1_03591												QA3_03258			ArI3_00881
adhT		Alcohol dehydrogenase	5	5	1	1	10169	1	55299		938	950	945	ACN14a_01478						AvcI1_00192												CpI1_05743												QA3_03251			ArI3_00869
mce3R_3		Transcriptional repressor Mce3R	5	5	1	1	73751	1	55718		638	653	641	ACN14a_01487						AvcI1_00183												CpI1_05753												QA3_03242			ArI3_00859
pgdA_2		Peptidoglycan-N-acetylglucosamine deacetylase	5	5	1	1	75742	1	33016		761	767	762	ACN14a_01531						AvcI1_05270												CpI1_03496												QA3_03217			ArI3_00810
cdhR_1		HTH-type transcriptional regulator CdhR	5	5	1	1	50447	1	61846		566	1100	975	ACN14a_01566						AvcI1_02651												CpI1_03612												QA3_03185			ArI3_00780
group_3389		hypothetical protein	5	5	1	1	50391	1	61889		869	869	869	ACN14a_01583						AvcI1_02634												CpI1_03627												QA3_03149			ArI3_00765
group_3392		Serine protease inhibitor	5	5	1	1	50377	1	61903		437	437	437	ACN14a_01588						AvcI1_02627												CpI1_03632												QA3_03141			ArI3_00760
group_3394		putative oxidoreductase	5	5	1	1	75630	1	61990		899	911	902	ACN14a_01612						AvcI1_02605												CpI1_00019												QA3_03114			ArI3_00712
dkgA		2,5-diketo-D-gluconic acid reductase A	5	5	1	1	3395	1	62317		797	845	835	ACN14a_01646						AvcI1_06010												CpI1_00066												QA3_03081			ArI3_00664
xthA		Exodeoxyribonuclease III	5	5	1	1	3370	1	62329		881	896	888	ACN14a_01653						AvcI1_06017												CpI1_00073												QA3_03073			ArI3_00657
folC_1		Dihydrofolate synthase/folylpolyglutamate synthase	5	5	1	1	113959	36	10		1292	1292	1292	ACN14a_01683						AvcI1_06048												CpI1_00100												QA3_03041			ArI3_00628
mreC		Cell shape-determining protein MreC	5	5	1	1	113705	1	35706		995	1016	1006	ACN14a_01687						AvcI1_06052												CpI1_00104												QA3_03037			ArI3_00624
group_3408		hypothetical protein	5	5	1	1	114450	1	35632		1430	1430	1430	ACN14a_01703						AvcI1_06068												CpI1_00120												QA3_03021			ArI3_00608
pgm		Phosphoglucomutase	5	5	1	1	114449	1	35630		1667	1667	1667	ACN14a_01705						AvcI1_06070												CpI1_00121												QA3_03020			ArI3_00607
pikAII_1		Narbonolide/10-deoxymethynolide synthase PikA2, modules 3 and 4	5	5	1	1	114424	1	33307		1001	1049	1020	ACN14a_01721						AvcI1_06085												CpI1_00135												QA3_03000			ArI3_00593
fabG_11		3-oxoacyl-[acyl-carrier-protein] reductase FabG	5	5	1	1	114418	1	33309		779	797	786	ACN14a_01723						AvcI1_06087												CpI1_00137												QA3_02998			ArI3_00591
group_3418		hypothetical protein	5	5	1	1	101021	1	33374		902	902	902	ACN14a_01746						AvcI1_06110												CpI1_00187												QA3_02975			ArI3_00569
subB_1		Ferredoxin-2	5	5	1	1	101042	1	33403		194	194	194	ACN14a_01756						AvcI1_06120												CpI1_00198												QA3_02965			ArI3_00558
wbpI_2		UDP-2,3-diacetamido-2,3-dideoxy-D-glucuronate 2-epimerase	5	5	1	1	73587	1	33137		1229	1268	1247	ACN14a_01815						AvcI1_02468												CpI1_04628												QA3_02913			ArI3_00502
narK		Nitrate/nitrite transporter NarK	5	5	1	1	105607	1	33668		1382	1382	1382	ACN14a_01831						AvcI1_02452												CpI1_04643												QA3_02897			ArI3_00487
group_3432	dapH_1	2,3,4,5-tetrahydropyridine-2,6-dicarboxylate N-acetyltransferase	5	5	1	1	105610	1	33674		518	518	518	ACN14a_01833					AvVan_01048	AvcI1_02450												CpI1_04645															ArI3_00485
trkA_1		Trk system potassium uptake protein TrkA	5	5	1	1	105621	1	33686		662	707	698	ACN14a_01840						AvcI1_02443												CpI1_04652												QA3_02888			ArI3_00479
paaJ		3-oxoadipyl-CoA/3-oxo-5,6-dehydrosuberyl-CoA thiolase	5	5	1	1	105552	1	33707		1220	1253	1226	ACN14a_01851					AvVan_03411	AvcI1_02431												CpI1_02956															ArI3_00465
hemY		Protoporphyrinogen oxidase	5	5	1	1	105640	1	33716		1466	1538	1509	ACN14a_01857						AvcI1_02425												CpI1_02963												QA3_02871			ArI3_00459
glgX_1		Glycogen operon protein GlgX	5	5	1	1	105660	1	33739		2219	2279	2231	ACN14a_01872						AvcI1_02410												CpI1_02976												QA3_02855			ArI3_00445
ppiB		putative peptidyl-prolyl cis-trans isomerase B	5	5	1	1	101952	1	3485		848	848	848	ACN14a_01907					AvVan_00535	AvcI1_02375												CpI1_03012															ArI3_00407
group_3448		hypothetical protein	5	5	1	1	101966	1	3504		248	248	248	ACN14a_01918						AvcI1_03326												CpI1_03023												QA3_02809			ArI3_00395
group_3451		Laccase domain protein	5	5	1	1	102753	1	3966		683	683	683	ACN14a_01953						AvcI1_03361												CpI1_03058												QA3_02776			ArI3_00356
ileS		Isoleucine--tRNA ligase	5	5	1	1	102768	1	3892		3170	3191	3181	ACN14a_01959					AvVan_01125	AvcI1_03367												CpI1_03064															ArI3_00350
smc_2		Chromosome partition protein Smc	5	5	1	1	102947	1	3868		743	743	743	ACN14a_01972						AvcI1_03380												CpI1_03077												QA3_02757			ArI3_00337
scpA		Segregation and condensation protein A	5	5	1	1	102898	1	3823		890	950	923	ACN14a_01996						AvcI1_03404												CpI1_03103												QA3_02731			ArI3_00311
cmk_2		Cytidylate kinase	5	5	1	1	102889	1	3817		803	803	803	ACN14a_02000						AvcI1_05977												CpI1_03107												QA3_02727			ArI3_00307
group_3464		hypothetical protein	5	5	1	1	14886	1	23898		449	461	453	ACN14a_02047						AvcI1_03786												CpI1_04729												QA3_02682			ArI3_00250
yceD_5		General stress protein 16U	5	5	1	1	14863	1	23931		575	578	575	ACN14a_02060						AvcI1_03773												CpI1_04715												QA3_02670			ArI3_00237
group_3467		Methylmalonyl-CoA carboxyltransferase 12S subunit	5	5	1	1	14779	1	23966		275	1673	1393	ACN14a_02084						AvcI1_03748												CpI1_05245												QA3_02646			ArI3_00209
icl1		Isocitrate lyase 1	5	5	1	1	14756	1	23995		1352	1451	1375	ACN14a_02096						AvcI1_03736												CpI1_05256												QA3_02634			ArI3_00197
artQ		Arginine transport system permease protein ArtQ	5	5	1	1	72403	1	24211		866	902	880	ACN14a_02117						AvcI1_02048												CpI1_03367												QA3_02609			ArI3_00151
group_3470		hypothetical protein	5	5	1	1	72400	1	24214	Hypothetical protein with no hits to refseq/uniprot/clusters/cdd/tigrfams/pfam overlapping another protein with hits	953	953	953	ACN14a_02119						AvcI1_02050												CpI1_03369												QA3_02607			ArI3_00149
hydB		Quinone-reactive Ni/Fe-hydrogenase large chain	5	5	1	1	72388	1	24222		1793	1793	1793	ACN14a_02127						AvcI1_02058												CpI1_03377												QA3_02598			ArI3_00141
paaF_2		2,3-dehydroadipyl-CoA hydratase	5	5	1	1	72341	1	24296		122	770	640	ACN14a_02167	ARgP5_03051					AvcI1_02098												CpI1_03413															ArI3_00102
yefM		Antitoxin YefM	5	5	1	1	72327	1	24294		251	251	251	ACN14a_02169						AvcI1_02100												CpI1_03415												QA3_02540			ArI3_00100
group_3474		hypothetical protein	5	5	1	1	72273	1	63298		404	404	404	ACN14a_02202						AvcI1_02133												CpI1_04842												QA3_02497			ArI3_00062
group_3475		hypothetical protein	5	5	1	1	13142	1	63313		647	647	647	ACN14a_02213						AvcI1_02144												CpI1_04852												QA3_02487			ArI3_00054
group_3476		hypothetical protein	5	5	1	1	13146	1	63327		641	650	642	ACN14a_02217						AvcI1_02148												CpI1_04856												QA3_02482			ArI3_00049
cbpM_2		Chaperone modulatory protein CbpM	5	5	1	1	33553	1	104300		323	323	323	ACN14a_02312						AvcI1_01990			BMG5.11_09979																Ea1.12_01227					QA3_02347
group_3490		hypothetical protein	5	5	1	1	71757	1	41305		635	764	696	ACN14a_02493						AvcI1_01938												CpI1_01436												QA3_00774			ArI3_04982
def_2		Peptide deformylase	5	5	1	1	71765	1	41166		578	578	578	ACN14a_02499						AvcI1_01932												CpI1_01442												QA3_00781			ArI3_04988
ytrF		ABC transporter permease YtrF	5	5	1	1	71856	1	32221		2531	2531	2531	ACN14a_02556						AvcI1_01050												CpI1_01475												QA3_00820			ArI3_05023
trmI		tRNA (adenine(58)-N(1))-methyltransferase TrmI	5	5	1	1	71861	1	32294		953	1022	981	ACN14a_02560						AvcI1_01046												CpI1_01479												QA3_00824			ArI3_05027
group_3497		hypothetical protein	5	5	1	1	71862	1	32295		257	257	257	ACN14a_02561					AvVan_00474	AvcI1_01045												CpI1_01480															ArI3_05028
helY_1		putative helicase HelY	5	5	1	1	45854	1	10639		3011	3155	3048	ACN14a_02578						AvcI1_01028												CpI1_01495												QA3_00840			ArI3_05044
group_3501		hypothetical protein	5	5	1	1	45851	1	10642		227	227	227	ACN14a_02581						AvcI1_01025												CpI1_01498												QA3_00843			ArI3_05047
group_3502		hypothetical protein	5	5	1	1	108283	1	10694		365	365	365	ACN14a_02606						AvcI1_01000												CpI1_06100												QA3_00875			ArI3_05077
group_3503		hypothetical protein	5	5	1	1	108286	1	10696		548	572	552	ACN14a_02608						AvcI1_00998												CpI1_06102												QA3_00877			ArI3_05079
yhdN_9		General stress protein 69	5	5	1	1	108097	1	12073		971	971	971	ACN14a_02639						AvcI1_05654												CpI1_06141												QA3_01936			ArI3_06191
yxlF_4		putative ABC transporter ATP-binding protein YxlF	5	5	1	1	107745	1	12137		995	995	995	ACN14a_02662						AvcI1_02673												CpI1_05121												QA3_01928			ArI3_06158
group_3506	liaR_3	Transcriptional regulatory protein LiaR	5	5	1	1	107742	1	12155		698	698	698	ACN14a_02665						AvcI1_02676												CpI1_05124												QA3_01925			ArI3_06155
group_3507		hypothetical protein	5	5	1	1	107647	1	12209		404	404	404	ACN14a_02697						AvcI1_02709												CpI1_01247												QA3_01884			ArI3_06106
gvpA_1		Gas vesicle structural protein	5	5	1	1	107631	1	12222		431	431	431	ACN14a_02704						AvcI1_02716												CpI1_01240												QA3_01878			ArI3_06099
bbsG_3		(R)-benzylsuccinyl-CoA dehydrogenase	5	5	1	1	81780	1	12262		1304	1373	1347	ACN14a_02733						AvcI1_05690												CpI1_01205												QA3_00969			ArI3_06064
group_3512		Methyl-branched lipid omega-hydroxylase	5	5	1	1	81785	1	12510		1184	1184	1184	ACN14a_02737						AvcI1_05694												CpI1_01201												QA3_00973			ArI3_06060
group_3519		hypothetical protein	5	5	1	1	81763	1	12524		1175	1175	1175	ACN14a_02754						AvcI1_04200												CpI1_01195												QA3_00995			ArI3_06054
fadA_3		Putative acyltransferase	5	5	1	1	81750	1	12539		1235	1235	1235	ACN14a_02763						AvcI1_04209												CpI1_01184												QA3_01004			ArI3_06043
group_3522		hypothetical protein	5	5	1	1	81746	1	12545		1172	1328	1213	ACN14a_02767						AvcI1_04213												CpI1_01181												QA3_01008			ArI3_06040
group_3524		hypothetical protein	5	5	1	1	81738	1	12552		311	311	311	ACN14a_02772						AvcI1_04218												CpI1_01177												QA3_01011			ArI3_06034
group_3525		Phenylacetate-coenzyme A ligase	5	5	1	1	81732	1	12562		1382	1382	1382	ACN14a_02777						AvcI1_04223												CpI1_01172												QA3_01016			ArI3_06029
kduD_3		2-dehydro-3-deoxy-D-gluconate 5-dehydrogenase	5	5	1	1	81725	1	12566		830	851	846	ACN14a_02781						AvcI1_04227												CpI1_01168												QA3_01020			ArI3_06025
ssuD_3		Alkanesulfonate monooxygenase	5	5	1	1	81707	1	12576		911	947	932	ACN14a_02790						AvcI1_04236												CpI1_01157												QA3_01029			ArI3_06014
group_3529		hypothetical protein	5	5	1	1	81699	1	12585		773	773	773	ACN14a_02796						AvcI1_04242												CpI1_01151												QA3_01042			ArI3_06006
fadK_4		Short-chain-fatty-acid--CoA ligase	5	5	1	1	81677	1	12620		1661	1682	1667	ACN14a_02807						AvcI1_04253												CpI1_01136												QA3_01063			ArI3_05992
scoA_1		putative succinyl-CoA:3-ketoacid coenzyme A transferase subunit A	5	5	1	1	81666	1	12676		785	800	791	ACN14a_02812						AvcI1_04258												CpI1_01131												QA3_01068			ArI3_05987
group_3537		hypothetical protein	5	5	1	1	8702	1	23075		992	1160	1124	ACN14a_02832					AvVan_03187	AvcI1_03223												CpI1_05226															ArI3_05975
group_3538		hypothetical protein	5	5	1	1	8726	1	60505		785	785	785	ACN14a_02843						AvcI1_03211												CpI1_05234												QA3_01102			ArI3_05967
mmaA1		Mycolic acid methyltransferase MmaA1	5	5	1	1	8731	1	60510		848	872	865	ACN14a_02846						AvcI1_03208												CpI1_05237												QA3_01105			ArI3_05964
desA1_2		Putative acyl-[acyl-carrier-protein] desaturase DesA1	5	5	1	1	8732	1	60511		899	986	921	ACN14a_02847						AvcI1_03207												CpI1_05238												QA3_01106			ArI3_05963
kmo		Kynurenine 3-monooxygenase	5	5	1	1	8736	1	60515		1235	1235	1235	ACN14a_02851						AvcI1_03203												CpI1_05242												QA3_01110			ArI3_05959
group_3542		hypothetical protein	5	5	1	1	8737	1	60520		602	602	602	ACN14a_02852						AvcI1_03202												CpI1_05243												QA3_01111			ArI3_05958
group_3544		hypothetical protein	5	5	1	1	8752	1	60549		539	542	540	ACN14a_02867						AvcI1_03187												CpI1_02938												QA3_01125			ArI3_05942
pobB		Phenoxybenzoate dioxygenase subunit beta	5	5	1	1	8754	1	60552		926	959	939	ACN14a_02869						AvcI1_03185												CpI1_02936												QA3_01127			ArI3_05940
parA_3		Chromosome partitioning protein ParA	5	5	1	1	8769	1	60578		947	947	947	ACN14a_02883						AvcI1_03171												CpI1_02922												QA3_01136			ArI3_05926
pheA_2		Prephenate dehydratase	5	5	1	1	8770	1	60579		944	944	944	ACN14a_02884						AvcI1_03170												CpI1_02921												QA3_01137			ArI3_05925
group_3550		hypothetical protein	5	5	1	1	8852	1	60438		569	575	570	ACN14a_02909						AvcI1_01780												CpI1_02887												QA3_01162			ArI3_05889
zitB		Zinc transporter ZitB	5	5	1	1	8844	1	60431		1139	1199	1151	ACN14a_02916						AvcI1_01772												CpI1_05985												QA3_01169			ArI3_05870
icd		Isocitrate dehydrogenase [NADP]	5	5	1	1	108809	1	60334		2219	2219	2219	ACN14a_02946						AvcI1_01742												CpI1_05377												QA3_01204			ArI3_05833
msuD_8		Methanesulfonate monooxygenase	5	5	1	1	108812	1	60330		893	938	914	ACN14a_02950						AvcI1_01737												CpI1_05375												QA3_01206			ArI3_05831
cysK1		O-acetylserine sulfhydrylase	5	5	1	1	108904	1	87490		932	932	932	ACN14a_02987						AvcI1_01698												CpI1_00710												QA3_01255			ArI3_05780
group_3558		Putative cytochrome P450 143	5	5	1	1	109194	1	87651		1187	1190	1187	ACN14a_02999					AvVan_00627	AvcI1_01686												CpI1_03215															ArI3_05763
group_3559		hypothetical protein	5	5	1	1	109141	1	87612		428	428	428	ACN14a_03006						AvcI1_01679												CpI1_03208												QA3_01278			ArI3_05756
group_3560		hypothetical protein	5	5	1	1	109133	1	87604		512	548	530	ACN14a_03007						AvcI1_01678												CpI1_03207												QA3_01279			ArI3_05755
group_3561		Putative aminoglycoside phosphotransferase	5	5	1	1	109132	1	87603		1076	1076	1076	ACN14a_03008						AvcI1_01677												CpI1_03206												QA3_01280			ArI3_05754
geoB_1		Geranial dehydrogenase	5	5	1	1	109130	1	87601		1490	1490	1490	ACN14a_03010						AvcI1_01675												CpI1_03204												QA3_01282			ArI3_05752
group_3563		hypothetical protein	5	5	1	1	109126	1	87597		467	467	467	ACN14a_03014						AvcI1_01671												CpI1_03200												QA3_01286			ArI3_05748
group_3564	uctC_3	Acetyl-CoA:oxalate CoA-transferase	5	5	1	1	109116	1	87580		1106	1106	1106	ACN14a_03020						AvcI1_01665												CpI1_03196												QA3_01297			ArI3_05742
group_3566		Long-chain-fatty-acid--CoA ligase FadD13	5	5	1	1	109088	1	87564		1544	1544	1544	ACN14a_03033						AvcI1_02569												CpI1_03183												QA3_01316			ArI3_05727
hpcH		4-hydroxy-2-oxo-heptane-1,7-dioate aldolase	5	5	1	1	109073	1	87548		848	935	890	ACN14a_03042						AvcI1_02560												CpI1_03174												QA3_01325			ArI3_05719
group_3571		hypothetical protein	5	5	1	1	109054	1	103227		431	434	431	ACN14a_03053						AvcI1_02549												CpI1_03162												QA3_01336			ArI3_05706
cpnA_2		Cyclopentanol dehydrogenase	5	5	1	1	109052	1	103229		773	773	773	ACN14a_03055						AvcI1_02547												CpI1_03160												QA3_01338			ArI3_05704
group_3574		Nitronate monooxygenase	5	5	1	1	109042	1	103238		953	953	953	ACN14a_03065						AvcI1_02537												CpI1_03151												QA3_01347			ArI3_05695
yabJ		2-iminobutanoate/2-iminopropanoate deaminase	5	5	1	1	109030	1	103257		386	386	386	ACN14a_03073						AvcI1_02528												CpI1_02274												QA3_01354			ArI3_05684
group_3576		hypothetical protein	5	5	1	1	109027	1	103261		422	1055	911	ACN14a_03076						AvcI1_02525												CpI1_02277												QA3_01359			ArI3_05680
xpkA		Xylulose-5-phosphate phosphoketolase	5	5	1	1	91202	1	103297		1082	2435	2164	ACN14a_03095					AvVan_04359	AvcI1_02505												CpI1_02295															ArI3_05662
group_3579	fabG_5	3-oxoacyl-[acyl-carrier-protein] reductase FabG	5	5	1	1	91210	1	103442		797	797	797	ACN14a_03103						AvcI1_02497												CpI1_02327												QA3_01385			ArI3_05629
fldA_5		Cinnamoyl-CoA:phenyllactate CoA-transferase	5	5	1	1	91211	1	103441		1211	1211	1211	ACN14a_03104						AvcI1_02496												CpI1_02328												QA3_01386			ArI3_05628
panC_1		Pantothenate synthetase	5	5	1	1	91215	1	103438		875	875	875	ACN14a_03107						AvcI1_02493												CpI1_02331												QA3_01389			ArI3_05625
group_3582		Putative enoyl-CoA hydratase EchA13	5	5	1	1	91217	1	103437		896	896	896	ACN14a_03108						AvcI1_02492												CpI1_02332												QA3_01391			ArI3_05624
group_3583		hypothetical protein	5	5	1	1	91225	1	103429		497	533	504	ACN14a_03116						AvcI1_02484												CpI1_02340												QA3_01399			ArI3_05616
group_3584		hypothetical protein	5	5	1	1	91226	1	103428		1187	1187	1187	ACN14a_03117						AvcI1_02483												CpI1_02341												QA3_01400			ArI3_05615
group_3586		hypothetical protein	5	5	1	1	91240	1	103418		1214	1214	1214	ACN14a_03124						AvcI1_02476												CpI1_02348												QA3_01407			ArI3_05607
scpC		Propionyl-CoA:succinate CoA transferase	5	5	1	1	91247	1	108260		1172	1190	1179	ACN14a_03130						AvcI1_02470												CpI1_02354												QA3_01413			ArI3_05601
lcfB_3		Long-chain-fatty-acid--CoA ligase	5	5	1	1	91261	1	108278		1496	1592	1546	ACN14a_03135						AvcI1_05356												CpI1_04274												QA3_01418			ArI3_05586
acdA_3		Acyl-CoA dehydrogenase FadE34	5	5	1	1	91257	1	108279		1142	1175	1158	ACN14a_03136						AvcI1_05355												CpI1_04273												QA3_01419			ArI3_05585
group_3590		Acyl-CoA dehydrogenase FadE34	5	5	1	1	91256	1	108280		1286	1289	1286	ACN14a_03137						AvcI1_05354												CpI1_04272												QA3_01420			ArI3_05584
group_3591		hypothetical protein	5	5	1	1	91254	1	108282		1235	1253	1241	ACN14a_03139						AvcI1_05352												CpI1_04270												QA3_01422			ArI3_05582
group_3592		HTH-type transcriptional repressor	5	5	1	1	14662	1	108293		632	632	632	ACN14a_03147						AvcI1_05344												CpI1_04262												QA3_01430			ArI3_05573
fldA_6		Cinnamoyl-CoA:phenyllactate CoA-transferase	5	5	1	1	14679	1	108310		1214	1265	1224	ACN14a_03158						AvcI1_05900												CpI1_04252												QA3_01442			ArI3_05563
fgd1_5		F420-dependent glucose-6-phosphate dehydrogenase	5	5	1	1	14685	1	108317		881	881	881	ACN14a_03162						AvcI1_05896												CpI1_04247												QA3_01447			ArI3_05558
afr_2		1,5-anhydro-D-fructose reductase	5	5	1	1	14932	1	108358		1082	1082	1082	ACN14a_03177						AvcI1_03715												CpI1_00522												QA3_01471			ArI3_05545
group_3596		Putative aminoglycoside phosphotransferase	5	5	1	1	14936	1	108363		1022	1091	1049	ACN14a_03180						AvcI1_03712												CpI1_00519												QA3_01486			ArI3_05542
gno		Gluconate 5-dehydrogenase	5	5	1	1	14937	1	108364		761	761	761	ACN14a_03181						AvcI1_03711												CpI1_00518												QA3_01487			ArI3_05541
group_3598	bbsG_3	(R)-benzylsuccinyl-CoA dehydrogenase	5	5	1	1	14938	1	108365		1316	1328	1325	ACN14a_03182						AvcI1_03710												CpI1_00517												QA3_01488			ArI3_05540
ethR		HTH-type transcriptional regulator EthR	5	5	1	1	14940	1	108367		623	647	635	ACN14a_03184						AvcI1_03708												CpI1_00515												QA3_01490			ArI3_05538
yodB		HTH-type transcriptional regulator YodB	5	5	1	1	14956	1	108388		356	359	357	ACN14a_03194						AvcI1_03698												CpI1_00507												QA3_01498			ArI3_05530
mftD		Putative mycofactocin system heme/flavin oxidoreductase MftD	5	5	1	1	14962	1	108391		1178	1178	1178	ACN14a_03198						AvcI1_03694												CpI1_00504												QA3_01501			ArI3_05527
group_3605	lpdC	Dihydrolipoyl dehydrogenase	5	5	1	1	15009	1	108475		1403	1463	1439	ACN14a_03221						AvcI1_03671												CpI1_00480												QA3_01532			ArI3_05503
group_3608	kasA	3-oxoacyl-[acyl-carrier-protein] synthase 1	5	5	1	1	15325	1	108704		1211	1214	1212	ACN14a_03262						AvcI1_05578												CpI1_00453												QA3_01558			ArI3_05476
gatA_1		Glutamyl-tRNA(Gln) amidotransferase subunit A	5	5	1	1	15335	1	108698		1451	1487	1465	ACN14a_03273						AvcI1_05567	BCU110501_03849											CpI1_00459															ArI3_05482
tatA_2		Sec-independent protein translocase protein TatA	5	5	1	1	11175	1	108820		287	353	332	ACN14a_03315						AvcI1_04774												CpI1_00388												QA3_01622			ArI3_05412
group_3611		hypothetical protein	5	5	1	1	11181	1	108829		650	650	650	ACN14a_03317						AvcI1_04776												CpI1_00384												QA3_01623			ArI3_05409
group_3612		hypothetical protein	5	5	1	1	11239	1	108862		263	407	332	ACN14a_03344						AvcI1_04803												CpI1_00351												QA3_01672			ArI3_05376
group_3613		Soluble epoxide hydrolase	5	5	1	1	11224	1	108864		1163	1163	1163	ACN14a_03346						AvcI1_04805												CpI1_00349												QA3_01674			ArI3_05374
group_3614		hypothetical protein	5	5	1	1	11218	1	108872		962	962	962	ACN14a_03355						AvcI1_04814												CpI1_00344												QA3_01682			ArI3_05369
serB1_1		putative phosphatase	5	5	1	1	25041	1	107896		2351	2387	2366	ACN14a_03364						AvcI1_04823												CpI1_00336												QA3_01692			ArI3_05361
group_3621		hypothetical protein	5	5	1	1	11866	1	11767		1961	2033	1992	ACN14a_03407					AvVan_03717	AvcI1_04867												CpI1_00294															ArI3_05316
group_3622		hypothetical protein	5	5	1	1	11863	1	11769		479	1064	944	ACN14a_03410					AvVan_04469	AvcI1_04870												CpI1_00292															ArI3_05314
ecfA2		Energy-coupling factor transporter ATP-binding protein EcfA2	5	5	1	1	11861	1	11772		749	803	791	ACN14a_03412					AvVan_02056	AvcI1_04872												CpI1_00290															ArI3_05312
tcrA_1		Transcriptional regulatory protein TcrA	5	5	1	1	11853	1	11796		740	818	760	ACN14a_03420						AvcI1_04880												CpI1_00283												QA3_01758			ArI3_05305
acnR_1		HTH-type transcriptional repressor AcnR	5	5	1	1	11848	1	11801		632	677	658	ACN14a_03422						AvcI1_04882												CpI1_00281												QA3_01760			ArI3_05302
group_3626	livF_6	High-affinity branched-chain amino acid transport ATP-binding protein LivF	5	5	1	1	11844	1	11808		677	677	677	ACN14a_03426						AvcI1_04886												CpI1_00277												QA3_01764			ArI3_05298
modA		Molybdate-binding protein	5	5	1	1	11840	1	11819		800	815	812	ACN14a_03430					AvVan_03598	AvcI1_04890												CpI1_00271															ArI3_05292
gsiA_3		Glutathione import ATP-binding protein GsiA	5	5	1	1	11808	1	11856		1706	1745	1728	ACN14a_03454						AvcI1_04913												CpI1_05703												QA3_01795			ArI3_05254
group_3630	oxyR_2	Hydrogen peroxide-inducible genes activator	5	5	1	1	11793	1	11863		863	866	865	ACN14a_03461						AvcI1_04920												CpI1_05711												QA3_01802			ArI3_05246
group_3632		Putative acyl-CoA dehydrogenase FadE17	5	5	1	1	108544	1	11876		1268	1370	1318	ACN14a_03468						AvcI1_04925												CpI1_01803												QA3_00988			ArI3_05190
group_3636		hypothetical protein	5	5	1	1	108484	1	11941		176	377	258	ACN14a_03511					AvVan_03041	AvcI1_04968												CpI1_01841															ArI3_05149
group_3637		putative enoyl-CoA hydratase echA12	5	5	1	1	108410	1	12001		836	884	857	ACN14a_03553						AvcI1_04720												CpI1_01876												QA3_00914			ArI3_05114
group_3638		Putative coenzyme F420-dependent oxidoreductase	5	5	1	1	108355	1	12002		1046	1082	1053	ACN14a_03554						AvcI1_04721												CpI1_01877												QA3_00913			ArI3_05113
gloC_2		Hydroxyacylglutathione hydrolase GloC	5	5	1	1	108345	1	12009		1103	1106	1104	ACN14a_03560						AvcI1_04727												CpI1_01883												QA3_00907			ArI3_05107
group_3640		Acyl-CoA dehydrogenase FadE34	5	5	1	1	108344	1	12017		1538	2159	2034	ACN14a_03561						AvcI1_04728												CpI1_01884												QA3_00906			ArI3_05106
ddn_4		Deazaflavin-dependent nitroreductase	5	5	1	1	108180	1	10784		437	437	437	ACN14a_03605					AvVan_02284	AvcI1_03519												CpI1_04741															ArI3_06231
group_3642		hypothetical protein	5	5	1	1	36434	1	76477		857	857	857	ACN14a_03613						AvcI1_03527												CpI1_04291												QA3_01985			ArI3_06242
group_3644		hypothetical protein	5	5	1	1	36322	1	76126		647	671	656	ACN14a_03629						AvcI1_03541												CpI1_04305												QA3_02019			ArI3_06256
recD2_2		ATP-dependent RecD-like DNA helicase	5	5	1	1	11778	1	78452		2189	2225	2203	ACN14a_03745					AvVan_01658	AvcI1_01343												CpI1_05715															ArI3_05242
group_3651		Putative aldehyde dehydrogenase	5	5	1	1	49504	1	78495		1142	1469	1403	ACN14a_03755						AvcI1_01333												CpI1_03227												QA3_02300			ArI3_06418
ohrR		Organic hydroperoxide resistance transcriptional regulator	5	5	1	1	32099	1	97721		476	482	478	ACN14a_03758						AvcI1_01330												CpI1_02714												QA3_02297			ArI3_04940
dprE1		Decaprenylphosphoryl-beta-D-ribose oxidase	5	5	1	1	31949	1	97548		1406	1412	1410	ACN14a_03806						AvcI1_01282												CpI1_02657												QA3_00677			ArI3_04881
group_3657		hypothetical protein	5	5	1	1	31935	1	97532		434	470	448	ACN14a_03814						AvcI1_01274												CpI1_02648												QA3_00669			ArI3_04871
amdA		Acetamidase	5	5	1	1	31933	1	97529		1151	1205	1174	ACN14a_03816						AvcI1_01272												CpI1_02646												QA3_00667			ArI3_04869
limB_5		Limonene 1,2-monooxygenase	5	5	1	1	31931	1	97526		1085	1085	1085	ACN14a_03818						AvcI1_01270												CpI1_02644												QA3_00665			ArI3_04866
cobB_1		NAD-dependent protein deacetylase	5	5	1	1	31894	1	97500		926	1007	943	ACN14a_03837						AvcI1_01251												CpI1_04958												QA3_00646			ArI3_04845
ylmA_2		putative ABC transporter ATP-binding protein YlmA	5	5	1	1	36735	1	55532		419	962	835	ACN14a_03870						AvcI1_06240												CpI1_04993												QA3_00616			ArI3_04810
pknG_2		Serine/threonine-protein kinase PknG	5	5	1	1	36738	1	55534		2144	2342	2300	ACN14a_03872					AvVan_03788	AvcI1_06242												CpI1_04995															ArI3_04808
group_3665		Serine protease inhibitor	5	5	1	1	36913	1	55672		416	416	416	ACN14a_03892						AvcI1_06262												CpI1_05018												QA3_00589			ArI3_04785
hexR		HTH-type transcriptional regulator HexR	5	5	1	1	36933	1	55694		179	947	779	ACN14a_03904						AvcI1_06274												CpI1_05030												QA3_00578			ArI3_04773
group_3668		Actinorhodin polyketide putative beta-ketoacyl synthase 2	5	5	1	1	36969	1	55374		1286	1334	1307	ACN14a_03926						AvcI1_06296												CpI1_05049												QA3_00559			ArI3_04752
group_3669		hypothetical protein	5	5	1	1	36985	1	38412		371	371	371	ACN14a_03934						AvcI1_06304												CpI1_05057												QA3_00551			ArI3_04743
nikA_1		Nickel-binding periplasmic protein	5	5	1	1	91614	1	76214		1664	1664	1664	ACN14a_03979						AvcI1_06352												CpI1_04335												QA3_00478			ArI3_04671
oppB_2		Oligopeptide transport system permease protein OppB	5	5	1	1	91615	1	76170		1088	1088	1088	ACN14a_03980						AvcI1_06353												CpI1_04336												QA3_00477			ArI3_04670
soxA		Monomeric sarcosine oxidase	5	5	1	1	91620	1	76165		1130	1136	1132	ACN14a_03983						AvcI1_06356												CpI1_04339												QA3_00474			ArI3_04667
group_3675		hypothetical protein	5	5	1	1	43412	1	75662		887	890	888	ACN14a_04003						AvcI1_06374												CpI1_04357												QA3_00435			ArI3_04649
oxyR_4		putative hydrogen peroxide-inducible genes activator	5	5	1	1	56187	1	73193		938	971	955	ACN14a_04018						AvcI1_06389												CpI1_06385												QA3_00415			ArI3_04611
lin		Maritimacin	5	5	1	1	54924	1	105663		818	821	819	ACN14a_04027						AvcI1_02267												CpI1_00767												QA3_00404			ArI3_04602
group_3680		hypothetical protein	5	5	1	1	54606	1	96435		845	947	885	ACN14a_04067						AvcI1_02307												CpI1_00806												QA3_00364			ArI3_04564
group_3681		hypothetical protein	5	5	1	1	54602	1	96438		1598	1679	1637	ACN14a_04069						AvcI1_02309												CpI1_00809												QA3_00361			ArI3_04561
glgM_2		Alpha-maltose-1-phosphate synthase	5	5	1	1	55657	1	96441		1199	1199	1199	ACN14a_04072					AvVan_02997	AvcI1_02312												CpI1_00812															ArI3_04558
sufD		FeS cluster assembly protein SufD	5	5	1	1	76528	1	34938		1217	1247	1229	ACN14a_04080						AvcI1_02320												CpI1_00824												QA3_00350			ArI3_04546
hslR		Heat shock protein 15	5	5	1	1	14461	1	112463		392	392	392	ACN14a_04232						AvcI1_02220												CpI1_01040												QA3_00203			ArI3_04424
group_3694		putative enoyl-CoA hydratase echA12	5	5	1	1	14432	1	112505		347	848	747	ACN14a_04252						AvcI1_02240												CpI1_01018												QA3_00181			ArI3_04402
smtB_1		Succinyl-CoA--L-malate CoA-transferase beta subunit	5	5	1	1	14420	1	112509		1127	1127	1127	ACN14a_04254						AvcI1_02242												CpI1_01016												QA3_00179			ArI3_04400
group_3696		Putative coenzyme F420-dependent oxidoreductase	5	5	1	1	14412	1	112518		1007	1007	1007	ACN14a_04260						AvcI1_02248												CpI1_01010												QA3_00173			ArI3_04393
qacA_1		Antiseptic resistance protein	5	5	1	1	14398	1	112532		1838	1841	1839	ACN14a_04270						AvcI1_02258												CpI1_01001												QA3_00159			ArI3_04384
group_3699	gsiA_1	Glutathione import ATP-binding protein GsiA	5	5	1	1	14377	1	112542		833	833	833	ACN14a_04277						AvcI1_01786												CpI1_00995												QA3_00152			ArI3_04378
ddpC_1		putative D,D-dipeptide transport system permease protein DdpC	5	5	1	1	14375	1	112544		893	893	893	ACN14a_04279						AvcI1_01788												CpI1_00993												QA3_00150			ArI3_04376
desR_1		Transcriptional regulatory protein DesR	5	5	1	1	14351	1	112586		605	605	605	ACN14a_04293					AvVan_00971	AvcI1_01802												CpI1_00980															ArI3_04361
group_3703	ntaA_3	Nitrilotriacetate monooxygenase component A	5	5	1	1	14329	1	112629		1361	1361	1361	ACN14a_04310						AvcI1_01819												CpI1_04592												QA3_00122			ArI3_04338
megL_1		L-methionine gamma-lyase	5	5	1	1	14320	1	112648		1298	1298	1298	ACN14a_04319						AvcI1_01828												CpI1_04601												QA3_00113			ArI3_04328
livF_12		High-affinity branched-chain amino acid transport ATP-binding protein LivF	5	5	1	1	14286	1	112678		728	728	728	ACN14a_04334						AvcI1_01843												CpI1_04618												QA3_00098			ArI3_04312
menE_2		2-succinylbenzoate--CoA ligase	5	5	1	1	74627	1	112703		1529	1544	1541	ACN14a_04342						AvcI1_00944												CpI1_06125												QA3_00092			ArI3_04300
group_3710		Putative acyl-CoA dehydrogenase FadE17	5	5	1	1	74630	1	112700		1181	1235	1203	ACN14a_04344						AvcI1_00942												CpI1_06123												QA3_00090			ArI3_04298
fgd_1		Putative coenzyme F420-dependent oxidoreductase	5	5	1	1	74631	1	112699		998	1001	999	ACN14a_04345						AvcI1_00941												CpI1_06122												QA3_00089			ArI3_04297
group_3712		hypothetical protein	5	5	1	1	74632	1	112698		704	704	704	ACN14a_04346						AvcI1_00940												CpI1_06121												QA3_00088			ArI3_04296
mce3R_4		Transcriptional repressor Mce3R	5	5	1	1	74639	1	112690		590	611	606	ACN14a_04351						AvcI1_00935												CpI1_06116												QA3_00082			ArI3_04291
bbsG_1		(R)-benzylsuccinyl-CoA dehydrogenase	5	5	1	1	74640	1	112688		881	1214	1147	ACN14a_04352						AvcI1_00934												CpI1_06115												QA3_00081			ArI3_04290
group_3715		hypothetical protein	5	5	1	1	74641	1	112687		1055	1142	1094	ACN14a_04353						AvcI1_00933												CpI1_06114												QA3_00080			ArI3_04289
group_3716	pheA_1	P-protein	5	5	1	1	74706	1	48225		866	866	866	ACN14a_04368						AvcI1_00918												CpI1_06249												QA3_00061			ArI3_04272
[truncated: 133,404 more rows]
